# Supplementary material for: SOTIP is a versatile method for microenvironment modeling with spatial omics data
Source: Nat Commun. 2022 Nov 28;13:7330. doi: 10.1038/s41467-022-34867-5 (PMC9705407; doi:10.1038/s41467-022-34867-5)
Supplement: Supplementary file 4 — source data for figure 3~7 [file 41467_2022_34867_MOESM4_ESM.xlsx]

## Sheet: Figure3b
	x	y	is_nucleous	is_cytplasm	cell_id	leiden	cluster	X_pca1	X_pca2	X_pca3	X_pca4	X_pca5	X_pca6	X_pca7	X_pca8	X_pca9	X_pca10	X_pca11	X_pca12	X_pca13	X_pca14	X_pca15	X_pca16	X_pca17	X_pca18	X_pca19	X_pca20	X_pca21	X_pca22	X_pca23	X_pca24	X_pca25	X_pca26	X_pca27	X_pca28	X_pca29	X_pca30	X_pca31	X_pca32	X_pca33	X_pca34	X_pca35	X_pca36	X_pca37	X_pca38	X_pca39	X_pca40	X_pca41	X_pca42
682735	1447	982	TRUE	FALSE	118	5	Nucleus	-6.08187	-0.955442	-0.0883811	-0.0687981	-1.32886	2.23748	-0.600505	-1.32942	1.06071	-0.699566	0.174189	-0.657448	0.541945	-0.49702	-1.64347	-1.41242	0.77924	0.348145	0.0340907	0.944196	0.0248353	0.807443	0.244865	-1.32058	0.73497	0.064746	-1.09203	0.642816	0.468758	0.209447	0.146855	-0.37859	0.282784	-0.285521	-0.135598	0.267825	-0.510378	0.320181	-0.303287	0.682974	-0.139518	-0.224914
660076	1393	960	FALSE	TRUE	118	7	Endosomes_golgi_1	-4.6914	-3.52622	1.04709	0.243716	-1.65607	-0.84949	-0.23552	-1.14418	0.33848	-0.338257	-0.35877	0.229134	-0.908052	0.737497	0.235873	-0.0579569	0.18747	-1.95402	-0.27568	-0.435609	0.854547	-1.0195	0.602568	1.00363	0.470962	0.310142	1.22245	0.397183	-0.32482	-0.145773	0.721868	-0.583641	0.417187	1.02468	0.401725	-0.13118	0.732792	0.357813	0.571232	0.100004	0.675021	-0.168479
664432	1437	964	TRUE	FALSE	118	0	Nucleolus	-5.27236	2.09887	-0.453446	0.442408	-2.11071	-0.144923	-0.707228	-0.56393	0.35925	0.251965	-0.650345	-1.08058	-0.371998	-0.482571	-0.112116	-1.04728	0.606866	-0.48935	0.137778	-0.33216	0.250409	-0.143493	0.284004	0.262166	-0.0184151	-0.291518	0.107669	0.141346	0.765716	-0.471641	-1.11135	-0.0893491	0.719177	-0.245984	0.352373	0.122491	0.357268	0.00849761	0.86775	-0.188424	0.115456	-0.337314
602336	1472	908	TRUE	FALSE	118	0	Nucleolus	-2.73514	3.09332	-1.51685	0.862259	0.227099	-0.136784	-0.240752	-0.53828	-1.34025	0.47683	0.0199371	-0.52399	-1.31706	0.238964	-1.55333	-1.21031	0.798961	0.313934	0.50946	-0.268155	-0.492934	0.329959	-0.0698506	-0.504849	0.78323	-0.554965	0.368581	-0.18434	-0.312095	-1.26445	0.321456	-0.00834817	0.643107	-0.461263	-0.177247	0.00132255	-0.0208137	0.0510832	-0.361458	-0.413716	-0.803834	-0.63762
679779	1415	979	FALSE	TRUE	118	7	Endosomes_golgi_1	-3.90942	-2.81721	1.15502	-1.10899	-0.766118	1.8353	-0.241201	-0.748836	-0.115415	0.621839	0.681262	0.653619	0.3032	0.715786	-0.429598	0.924984	0.124832	-0.0438151	-0.780868	0.348835	0.128052	0.463659	0.352084	1.25619	-0.218322	0.655771	0.606283	-1.25969	0.405144	0.763144	0.622706	-0.165967	0.447003	0.487366	0.660653	-0.286516	-0.0280258	0.495309	0.155212	0.119118	0.114097	-0.601279
638314	1511	940	TRUE	FALSE	118	0	Nucleolus	-3.73946	3.3763	0.461631	-0.610418	0.444949	-0.197908	0.344741	0.445103	-0.899438	-1.19462	0.26641	-0.147112	0.230705	0.257496	-0.355577	0.772399	0.251443	-0.904723	0.163803	0.751586	-0.736783	-0.231994	-1.1074	-0.274309	0.0514258	1.078	0.773102	0.0733969	-0.574186	-1.25304	0.242891	1.55026	-1.2371	0.713413	0.26706	0.117378	-0.604723	-0.195132	-0.491446	-0.0330039	-0.303856	0.134992
579105	1448	888	FALSE	TRUE	118	6	Cell_periphery_3	0.101871	-1.59418	1.70675	-0.616017	1.29415	-0.760082	0.186527	0.429541	1.94609	-0.0897534	-0.685767	-1.39199	1.00956	0.0133681	-0.601348	0.346303	-0.323389	0.717843	1.31349	-1.266	0.471299	-0.180809	-0.0876826	0.987706	1.44925	-0.176767	-1.19743	1.03591	-0.282719	0.483901	0.537377	0.208379	1.36948	-0.379401	-1.02994	0.646725	0.130058	0.341694	-0.519582	0.280434	0.701673	0.165237
745586	1399	1044	FALSE	TRUE	118	2	Cell_periphery_2	5.22242	1.09864	-0.799386	1.57749	-0.25503	0.98706	-1.43654	0.512034	0.618814	0.205335	1.28215	0.905935	0.358979	-0.349152	-1.04915	0.241062	0.107152	1.54823	-0.33153	-0.851813	0.116594	-0.280816	-0.164532	-0.297738	-0.123588	0.573476	-0.325525	0.471554	-0.0602826	0.971303	-1.54149	0.610135	-0.195121	0.245277	0.346966	-1.05141	-0.543537	0.425764	-0.24253	0.000943947	0.628871	0.152158
710223	1362	1009	FALSE	TRUE	118	3	ER_mitochondria_1	1.09988	-1.50453	-1.9592	0.165507	-0.586258	-1.77856	1.75535	-0.00297684	-1.41882	0.257198	0.454291	-0.398975	-1.42144	-1.12256	0.447494	-1.22384	0.604294	1.4748	0.087834	0.482096	-1.07413	0.764074	-0.533822	-0.547091	0.165157	0.524952	0.144076	0.572688	0.621668	-0.412247	-0.348791	-0.552695	-0.314614	-0.87203	-0.7435	-1.23136	-0.687077	-0.262371	0.1306	-1.10997	-0.342801	-0.732019
573347	1482	883	FALSE	TRUE	118	1	Cell_periphery_1	2.99828	0.516103	0.842197	-0.737983	1.08015	-0.871243	0.239988	-1.71661	-0.383572	1.52484	0.665644	0.537442	-0.948925	-0.436993	-0.143799	1.07133	0.66094	0.996377	-0.230101	-1.22747	-0.0635519	0.716018	-1.58913	0.241737	0.123995	0.0418886	0.390558	0.0441375	-0.00896179	-0.274613	0.24623	-1.07224	-0.446784	-1.10091	0.421941	-0.649665	-0.0594143	-0.0942693	-0.194373	0.569995	-0.220556	-0.330597
686587	1434	986	FALSE	TRUE	118	7	Endosomes_golgi_1	-5.39897	-2.38284	1.29505	0.121257	-1.90677	-0.895907	-0.639734	-1.46156	-0.560022	0.288477	0.168491	0.808288	0.284957	0.905145	1.32089	0.0431399	0.85538	-0.657616	-0.204397	0.568275	0.262232	-0.0295748	-0.685342	0.0112236	-0.751774	-0.719688	0.332079	1.14232	-0.245128	0.0763435	0.937156	-0.0884729	-0.119509	0.167971	-0.005934	0.314397	0.439677	-0.550979	-0.00153722	-0.500734	0.41043	-0.665504
711322	1395	1010	FALSE	TRUE	118	6	Cell_periphery_3	0.463981	-2.95781	2.00863	-0.692128	0.91959	-1.00131	0.347765	0.820463	-0.294896	0.661987	-0.843882	-2.03466	-0.830001	1.00112	1.0079	-0.0798863	-1.0478	-1.10115	1.05543	-1.13237	-0.567909	-0.445241	-0.26548	0.58557	1.02335	-0.651579	0.36894	0.553282	0.456832	0.708664	0.860333	0.180185	1.75455	0.0558649	0.488066	-0.134636	0.200534	0.151822	0.829765	0.169128	-0.593971	0.0554498
719690	1385	1018	FALSE	TRUE	118	4	ER_mitochondria_2	1.97435	-0.849853	-0.209679	-0.447482	1.57853	0.142859	-0.377505	-1.59282	0.0250545	0.310667	0.0690444	-0.214237	-0.250511	1.54988	0.202478	0.906618	-0.26706	-0.228212	-1.07494	-0.0832219	0.398477	-1.23244	1.20584	-0.220218	-0.50263	0.00880165	1.38699	-0.748745	0.493317	1.73048	0.0793348	-0.511412	0.485612	0.151912	-0.70689	0.549775	0.452843	0.284846	-1.622	-0.906572	-0.550312	-0.872549
700709	1502	1000	FALSE	TRUE	118	5	Nucleus	-4.59565	-1.66374	-0.700485	0.31408	-0.173611	0.766339	1.17127	-0.721282	0.621284	0.969912	-1.2034	-0.601011	-1.09072	-0.328426	-0.646085	-0.0187393	0.0514064	-0.0300459	-1.17395	1.68216	0.244278	1.19191	1.19359	-0.224491	0.533288	-1.54338	-0.0710608	-0.576372	0.0688427	-0.296121	-0.634114	0.508614	-1.22368	0.693154	-0.292697	1.22052	-0.618175	-0.25306	-0.0297971	-0.176311	-0.172215	0.281561
573346	1481	883	FALSE	TRUE	118	6	Cell_periphery_3	2.49431	0.407356	0.681909	-2.42252	1.13861	-1.10931	-1.19967	-1.41027	0.927188	0.0549486	0.957856	1.34281	-0.792842	-1.2658	0.316901	0.142718	0.199298	-0.995016	2.0028	-1.56375	-0.462913	0.673454	-0.84548	-0.491033	0.580176	0.468716	0.00384413	0.323038	0.271437	-0.294104	-0.721515	0.385768	-0.532497	0.0452833	-0.236847	-0.998968	1.06883	0.364928	-0.287254	0.0057323	-0.337613	-0.0561718
756208	1475	1055	FALSE	TRUE	118	2	Cell_periphery_2	3.76664	0.963122	-0.478369	1.18595	0.487339	-0.392297	0.886141	-1.14637	0.0140424	-0.124151	0.309707	-0.39502	-1.04499	0.861575	-2.32913	0.860832	0.983392	1.47151	-0.220422	-0.467951	-0.105427	0.847555	0.358521	0.906477	1.08778	-0.1452	0.914949	-0.745909	0.506774	1.74553	0.514793	-0.687605	0.371108	-0.454569	0.129024	-0.243334	-0.689314	0.027484	0.912686	0.306493	0.257059	-0.350309
599969	1473	906	TRUE	FALSE	118	0	Nucleolus	-1.70033	4.13407	-1.12473	0.383053	0.94352	-0.119944	1.31934	-1.52789	-0.62806	1.17082	0.275853	0.962648	-0.271567	-0.147924	-1.55324	-1.11194	0.56059	-0.520137	-1.46715	0.992897	0.287719	0.482716	0.309157	0.685355	0.758314	-0.469379	-0.739265	-0.109626	-0.373404	-0.724647	0.383086	0.0907752	-0.063991	0.228816	-0.217139	0.181209	-0.653852	-0.121742	-0.184856	0.218073	-0.591248	-0.0924497
665434	1375	965	FALSE	TRUE	118	3	ER_mitochondria_1	-2.76382	-2.15469	0.0165422	1.23693	-0.195389	0.0740316	-0.117426	-0.0731975	-0.424573	-1.5938	0.936317	-0.124525	-0.67917	0.0374561	1.07371	-0.585572	0.363472	0.39751	0.0714141	-0.42401	-0.62213	-0.830778	-1.19075	-0.18589	0.457044	-0.26298	-0.16369	-0.955764	0.154319	-0.477827	-0.663552	-0.151552	0.0706992	-0.297253	-0.239619	-0.0200126	-0.852046	-0.426856	0.491656	-0.178103	0.154931	-0.0576622
739893	1446	1038	FALSE	TRUE	118	1	Cell_periphery_1	5.90799	1.79041	2.02582	-0.0482676	-0.568973	0.216038	0.334349	-0.678691	-0.960238	-0.71232	1.91872	-0.374382	-1.74202	-0.537469	-1.84463	-0.626072	-0.384295	1.19134	2.35458	-0.505175	1.06954	-0.130808	-1.17069	0.316697	0.184768	0.390398	0.907553	0.201409	0.0224024	-0.729104	0.338907	0.130348	-0.200508	-0.0476527	-0.282416	-0.404387	0.532567	-0.618331	0.0377247	0.658201	-0.011014	0.358176
652442	1354	953	FALSE	TRUE	118	3	ER_mitochondria_1	0.495986	-1.20205	-0.52382	1.61658	0.270409	0.596911	1.9615	-0.587314	1.22289	1.68814	-1.08225	0.922631	0.409794	-0.657531	0.93543	-0.297104	0.018053	0.465544	0.478408	-1.88008	-1.44578	-0.635534	-0.576027	-0.172879	1.16519	-0.775366	-0.200008	0.773426	0.458284	0.807001	-0.726677	0.867099	-0.0600567	-0.807489	1.09274	0.652106	-0.45178	0.167994	-0.802964	-0.332753	-0.126166	-0.673514
695484	1411	995	FALSE	TRUE	118	7	Endosomes_golgi_1	-4.48073	-2.68056	1.45714	0.114355	0.280308	0.988967	0.0367616	-0.986145	-1.10511	0.0945131	1.12719	0.140493	0.298686	-0.484564	-0.089682	0.97888	0.198064	-0.0151893	-0.104368	-0.454877	0.711057	0.444777	-0.706418	-0.0784999	-0.204537	0.115948	-0.481096	0.42927	0.0403206	0.0856034	0.079158	0.74828	1.04661	-1.01573	0.809048	-0.484566	-0.211665	-0.0831262	-0.113247	-0.28538	0.169145	-0.113248
580336	1498	889	FALSE	TRUE	118	1	Cell_periphery_1	3.36801	-1.73892	-0.742428	1.16493	1.5429	-2.77365	0.224268	-0.856479	-0.0460682	1.69977	-0.588466	-0.137202	0.133857	1.3465	0.498918	0.753226	0.362839	0.0561027	-0.674095	-1.81228	-0.625694	0.646364	-0.975571	1.26275	0.923948	0.712863	0.533319	-0.826381	0.63461	0.396375	0.209264	-1.04689	-0.039473	0.279814	0.119945	0.680515	0.445112	-0.133572	0.149562	0.639009	-0.0989501	-0.899982
668601	1361	968	FALSE	TRUE	118	3	ER_mitochondria_1	0.362923	-1.80691	-0.865161	0.28679	0.104262	1.49371	0.522243	0.562833	0.28657	-0.146086	-0.743472	0.23417	1.69626	0.0992483	-0.699582	-1.25305	0.79874	-0.735509	0.0324279	-0.3323	-1.14772	0.250148	0.0154074	0.631519	-0.33358	0.68514	0.918326	0.0872617	-0.0783866	-1.5604	0.412638	-0.0790364	-1.20919	-0.450699	-0.683089	-0.689724	0.488179	-1.0589	0.906177	0.109887	0.212495	-0.840861
623808	1393	927	FALSE	TRUE	118	4	ER_mitochondria_2	0.823161	-1.25115	-1.18665	1.25036	-0.984527	2.53421	-0.545164	-0.0876775	0.506881	-0.328028	0.525873	-0.822059	1.23782	-1.18248	0.0477248	0.17783	-0.0921331	-2.6577	-0.610838	0.12181	1.04483	1.28518	0.360191	1.14096	0.503747	0.799081	1.49884	0.605127	-0.205275	-0.755893	-0.382598	1.5173	0.188272	0.277861	0.581549	0.724461	0.129692	-0.18196	-0.310211	0.0491994	-0.863695	0.0700961
683602	1352	983	FALSE	TRUE	118	3	ER_mitochondria_1	-3.25944	-1.67245	-0.875868	0.285177	-0.816581	-1.17514	-0.611522	0.726579	0.354073	-0.593415	0.419376	0.450208	-1.69937	-1.00034	-0.410697	0.00432059	-0.256332	0.0919144	0.597943	-0.389788	-0.126044	-0.382143	-1.36176	-0.148983	0.418258	0.615079	-0.884416	-0.547185	0.0559921	0.168321	0.232388	-0.678546	-0.155184	0.330104	0.0539866	0.486574	0.0954466	0.238261	-0.0979598	0.799814	0.860397	0.275414
697606	1526	997	FALSE	TRUE	118	3	ER_mitochondria_1	-1.50564	-2.85175	-1.72848	1.24438	1.08986	0.490989	-0.451973	0.339019	-1.31234	-0.762038	-1.7629	-0.918794	0.204184	0.355157	0.253515	-0.612652	0.301038	0.601055	1.31647	-0.678232	0.222144	-0.0537381	-0.118409	0.854658	-0.603439	-0.504869	0.387346	0.339134	-0.614257	-0.268675	-0.257343	1.41652	0.794566	-1.07181	-0.602555	0.457145	0.253373	0.0286603	-0.0634975	0.549856	0.153231	0.173003
703901	1475	1003	FALSE	TRUE	118	7	Endosomes_golgi_1	-4.7394	-3.78264	1.36482	-0.049953	-0.947165	1.66485	-1.10118	-0.829526	0.270804	-1.17032	-0.221164	-0.0647426	0.154361	0.837624	0.274199	-0.665221	0.191377	0.411101	-0.784968	0.219663	0.397114	0.622711	-0.806157	0.286766	-0.344427	0.289632	-0.780089	0.533061	0.393066	-0.223459	0.169159	-0.147188	0.412031	-0.223845	-0.301742	0.448908	-0.692618	-0.0691427	-0.18397	-0.280527	-0.41068	0.0677103
743773	1458	1042	FALSE	TRUE	118	1	Cell_periphery_1	5.93046	1.09961	1.46096	0.497577	-1.11392	-0.42634	1.34076	-1.42575	0.901377	0.549896	-1.26427	0.421917	-1.86534	2.28708	-1.10029	0.381488	-0.448964	0.0362125	-0.0478039	0.392061	-0.264714	-0.196175	-0.608256	-0.0837849	-0.679232	0.524395	0.209461	0.737806	-0.510469	0.00713634	0.204838	-0.998209	0.225479	1.13503	-0.616458	0.600717	0.652119	0.0136087	0.459637	0.434607	0.0638926	-0.0920539
693558	1465	993	TRUE	FALSE	118	5	Nucleus	-6.02394	-0.256961	1.48249	-1.09849	-1.3598	-1.28642	-1.44257	-0.120605	0.258134	0.479324	-0.635695	-0.199363	-0.228403	-0.262973	-0.285597	0.832279	1.4262	0.449943	0.247754	-0.718555	-0.888864	0.145117	0.471567	-0.864831	-0.418421	0.483724	0.440659	-0.472585	0.600984	0.466737	0.510831	-0.174048	0.149591	-0.0209842	-0.940413	0.389535	-0.102075	0.220989	0.30903	0.378917	0.0749679	0.271861
723851	1371	1022	FALSE	TRUE	118	6	Cell_periphery_3	1.56907	-1.12887	0.479589	-0.188093	0.240511	1.68683	0.673805	-1.17784	0.239134	-0.455699	0.27727	-0.511814	-0.49212	1.446	1.41272	-0.74354	-0.170842	-1.10373	0.793543	0.691872	-1.44871	-0.0200696	-0.43246	-0.950699	1.24646	0.81207	1.46398	-0.904553	0.372039	-0.431597	0.923728	-0.384503	0.174202	-0.707663	0.330983	-0.15977	0.0543324	-0.535664	0.561135	-0.534292	0.358138	0.279355
618402	1520	922	FALSE	FALSE	118	6	Cell_periphery_3	2.02744	-0.666174	0.720056	-1.91427	0.176656	-0.833779	1.88919	-0.605197	-1.31565	-1.22443	-0.344751	0.774205	0.0676143	1.64078	-0.140521	-1.13334	-0.562645	0.568056	0.319198	0.98958	0.0135701	-0.45883	-0.784407	0.134711	1.07403	-0.192653	0.868853	0.105505	-1.10324	-0.84778	-0.15554	-0.14635	0.870397	-0.739151	-0.349773	0.836406	-0.0549191	0.0758678	0.214553	0.525508	-0.140122	-0.563967
712354	1365	1011	FALSE	TRUE	118	3	ER_mitochondria_1	0.707525	-2.10843	-1.33915	0.131634	-0.620066	-0.355618	-0.0231706	1.03388	0.497018	-0.800248	0.24857	-0.839061	-0.78295	0.496005	1.28434	-0.98823	-0.526184	-0.468198	0.262133	-0.545998	-0.744938	0.506115	-0.381624	-0.951045	-0.563904	0.406137	-0.398892	0.0629329	0.806939	-1.2208	-0.174672	-0.587582	-0.0131536	-0.119714	0.186356	1.02881	-0.69099	0.147596	0.126272	0.300031	-1.28703	-0.944184
713520	1471	1012	FALSE	TRUE	118	3	ER_mitochondria_1	-1.74135	-2.72833	1.27321	0.0427231	-0.68804	-0.286744	-0.136844	-0.568078	-1.33723	-0.92001	-2.4774	0.0313892	1.07404	0.206788	0.0228457	-0.634234	-1.39698	0.0258937	0.225192	0.476926	0.416984	0.372044	0.0896114	-0.143052	0.699997	0.0154561	0.309437	0.83701	0.0420467	0.259994	0.747671	0.261914	0.262952	0.30187	-0.431835	-0.755243	0.604438	-0.17114	-0.299043	-0.583497	0.884859	0.210222
726024	1507	1024	FALSE	TRUE	118	3	ER_mitochondria_1	-0.211511	-1.18343	-0.270532	1.20254	0.20998	1.55291	-1.17501	-1.14539	-0.370553	0.394992	-0.738667	-1.45877	0.17194	-2.51574	1.00057	-0.0347124	-0.911752	0.353963	-0.0128376	-0.277428	-0.15995	-1.21854	-0.126831	0.606108	-0.598424	-0.489892	-0.10365	0.650081	0.205218	-0.0804355	-0.588394	0.00877963	-0.262869	0.402558	0.429888	-0.0534612	1.40571	-0.942824	-0.483608	0.276742	-0.758248	-0.71137
642493	1365	944	FALSE	TRUE	118	4	ER_mitochondria_2	2.56598	-1.14653	-1.94652	-0.678197	1.16354	1.59542	0.524989	-0.293367	0.1604	1.68191	0.353964	-0.00810707	-0.0531475	1.7044	-2.03802	0.110336	0.581406	1.54018	-1.02067	-0.977859	-0.436061	0.0806189	-0.519142	1.01871	-0.961125	-1.8555	0.0506795	-0.517205	-0.250243	-0.0335192	-0.400552	0.924224	-0.928091	0.254367	0.56466	-1.1042	0.976313	0.486822	-0.153792	-0.824493	-0.241161	0.576009
742881	1522	1041	FALSE	TRUE	118	4	ER_mitochondria_2	3.14912	-1.0285	-0.367808	0.66264	0.694235	-0.786908	0.899431	-0.0496168	1.53044	-1.65476	-0.0193976	0.98244	-1.10818	-0.751014	-0.185369	-0.196695	0.566863	-0.0954728	-0.287645	0.547635	-0.0183838	-0.298403	-0.0655906	-0.0991143	0.735511	0.454202	-0.659775	0.263139	1.50749	-0.0522221	0.887773	0.440573	0.419648	-0.336516	0.0875208	0.696284	0.637368	-0.216476	0.0169721	0.198012	0.0954504	1.09744
607056	1556	912	FALSE	TRUE	118	1	Cell_periphery_1	4.48481	0.816449	1.74457	-0.191048	0.713717	-0.685129	0.994289	0.13329	3.01532	-0.0571729	0.316721	-0.856761	-2.20513	-0.30911	-0.730985	2.28454	0.601018	-0.986363	-0.401619	-1.12716	-0.860156	-1.32528	-0.47565	-0.724176	-1.60343	0.717629	0.592478	0.466227	-0.26392	-0.225895	-0.772774	0.213744	0.747562	-0.471778	0.56902	-0.0117988	0.230061	-0.338791	-0.732388	1.02636	0.0316191	-0.279405
756157	1424	1055	FALSE	TRUE	118	2	Cell_periphery_2	6.85315	0.63674	0.241528	0.338133	-0.378587	-0.564498	-0.563271	-0.249592	-0.193186	-1.5698	-0.331412	-1.31591	0.507851	-1.05387	-0.392494	-0.555512	0.175822	1.25185	-0.355396	-0.186565	0.401265	-0.655713	0.507389	0.487328	-0.254766	-0.616867	0.477076	6.62955e-05	-0.365986	0.229358	0.506631	-0.179813	-0.0149851	-0.503016	-0.452051	0.31893	-0.481308	1.48924	0.852218	0.200955	-0.151634	0.0129981
702834	1481	1002	FALSE	TRUE	118	5	Nucleus	-5.097	-0.864316	0.657218	-0.907186	-0.277657	-1.03435	0.148388	-0.451892	0.193805	-0.199733	-2.07824	-0.889697	-0.360737	-1.37653	0.299952	-0.198316	-0.348485	-0.899052	-0.479013	1.0962	-0.363925	0.771546	0.637621	-0.0527364	-0.974477	-0.530031	0.24991	0.0500442	-0.277404	-0.693737	-0.134078	0.106187	-0.332179	0.371828	-0.0319584	-0.810888	-0.0328232	0.265185	-0.174059	0.503443	-0.488189	0.266111
750346	1414	1049	FALSE	TRUE	118	1	Cell_periphery_1	4.65706	1.64528	0.73692	0.904965	2.41868	0.698758	-0.412321	1.18885	0.153069	-1.14492	0.127075	-0.520765	0.191254	-0.058603	0.220049	-0.695832	1.16012	0.436713	0.684819	1.11468	0.881977	-1.49276	-0.833883	1.16994	0.509523	0.615231	0.727584	-0.574478	-0.721175	-0.938625	0.602898	0.37022	0.302491	-0.194738	-0.686122	-0.711674	-0.202763	0.841611	-0.258656	0.327499	0.460572	-0.33554
748493	1479	1047	FALSE	TRUE	118	2	Cell_periphery_2	5.9957	0.480102	0.814707	1.06209	1.0049	-0.113515	0.736666	-1.20155	0.604707	1.91031	-0.144024	0.901024	0.631975	0.041786	1.39301	0.418912	1.95316	0.0906286	-0.655713	1.40486	1.36026	0.842557	-0.0248873	0.788921	0.674708	0.229563	0.605961	-0.292461	0.810032	1.22755	0.06485	0.172729	-0.696118	-0.550556	-0.128486	0.989144	0.396821	-0.205968	-1.11801	0.425626	-0.372312	0.154387
738003	1504	1036	FALSE	TRUE	118	6	Cell_periphery_3	1.72919	-2.10645	-0.2386	-0.128947	2.85301	-0.381054	-0.187458	-0.724195	0.957232	0.979943	-1.77553	-0.649756	0.232523	-1.04604	2.19301	0.784039	-0.703928	-0.710838	-0.722771	-0.423478	0.346047	-0.39208	0.586567	-0.175854	-0.32304	-0.559498	0.401325	-1.06446	0.264307	-0.621941	-0.314247	0.516533	0.0127469	-0.354412	0.027654	-0.663259	-0.51491	-0.78005	0.119509	0.820637	0.0453055	0.570231
718652	1395	1017	FALSE	TRUE	118	6	Cell_periphery_3	2.52453	-1.20211	2.89472	-1.12868	2.40624	1.01737	-0.279673	0.0846849	0.378339	0.438512	0.606971	-1.22025	-1.35034	0.534964	-1.56345	-1.0424	-0.787675	-1.15619	-0.407193	0.243609	1.22957	-0.674366	0.0307377	-1.85755	-1.45836	-0.833806	0.18851	-1.00432	1.35148	0.532517	0.665584	-0.454104	0.66916	-0.232389	1.1119	0.845459	0.333575	0.188786	0.312193	-0.257806	0.0116796	-0.477192
682826	1538	982	FALSE	TRUE	118	4	ER_mitochondria_2	2.57487	0.196203	-1.55532	-1.66738	0.312071	0.819866	0.448942	0.73715	0.609319	-0.402367	0.491741	0.155241	-0.899926	-0.167102	-0.616332	0.621905	0.539067	-1.27769	-0.224776	1.17522	-1.1633	-0.649618	0.5187	1.7365	0.230075	-1.72065	-0.294927	0.187714	-1.27704	0.207267	1.0048	-0.486137	0.0676228	-1.59013	-0.15922	0.269872	-0.0448023	-0.0495121	-0.5188	-0.956771	-0.278627	0.233824
677730	1351	977	FALSE	TRUE	118	3	ER_mitochondria_1	-0.813881	-2.65562	-1.61415	1.26665	-0.871151	0.709233	-0.560307	0.550281	-1.11599	0.44003	-1.8346	0.602643	-1.39656	0.62828	-0.17763	-1.48847	0.224112	0.271068	-0.269541	-0.21491	0.797867	-0.931512	-0.920876	0.066459	0.535252	0.395203	1.11093	-0.0364753	0.296108	-1.61874	-0.412891	0.249088	-0.387014	-0.728465	-1.08475	-0.338902	1.22178	0.183781	0.205798	-1.58629	0.670114	0.510168
630523	1493	933	TRUE	FALSE	118	0	Nucleolus	-3.65893	3.27331	-2.16862	0.73632	-0.38043	-1.05229	-0.245929	-0.228978	1.98257	-0.0177368	-0.383639	-0.952077	-0.940595	-0.415337	-0.548547	-1.46351	0.140804	-0.233527	-0.0544821	-0.703639	1.06547	-0.157465	-1.67647	-0.0132821	0.125811	-0.302697	0.323293	-1.29842	-0.0182475	-0.671505	0.181769	-0.386458	0.213694	-0.479218	-0.0223898	0.123168	0.304065	-0.0569992	-1.95174	-0.0275041	0.336719	0.16316
629365	1462	932	TRUE	FALSE	118	0	Nucleolus	-4.54283	2.67283	0.920509	-0.969465	-1.2062	-0.381948	1.40425	0.0690272	1.04452	0.128085	0.430242	-0.320889	-0.311554	-1.46253	0.0230258	0.216321	-1.43716	-0.562088	-0.737427	1.04257	-0.0982758	-1.06069	0.105912	-0.298773	-0.382221	0.442953	-0.498228	-0.871125	-0.980404	-0.392352	0.574624	0.0674204	0.2234	0.211016	0.321065	-0.443315	0.257317	-0.202881	-0.853071	-0.609212	0.556159	0.447355
747556	1491	1046	FALSE	TRUE	118	1	Cell_periphery_1	5.05451	0.646599	1.94765	-0.482062	-0.86198	-1.24653	-0.0981172	-1.25257	-0.426364	0.141754	-0.0226227	0.161773	1.04243	-0.639162	0.927822	1.71855	-0.140517	0.953334	-0.0104825	-0.380006	-0.0688754	-0.6736	-0.678718	-0.137561	0.730061	0.0853837	-0.602539	0.13499	-1.51406	0.457219	0.456714	-0.665723	0.211218	-0.446538	0.631182	-0.246492	0.02696	-0.0136383	-0.177137	0.523013	0.189728	-0.377485
716685	1518	1015	FALSE	TRUE	118	3	ER_mitochondria_1	-1.6131	-2.67342	-0.0886779	-0.00551868	-0.0617159	-0.283263	1.63413	-0.0259959	0.271734	-0.404906	-1.56564	1.46185	1.72875	-0.07983	-0.730585	0.0562639	0.847946	-0.557131	1.03154	0.882821	0.261894	0.662024	-0.0243209	-1.36052	-0.361605	-0.275412	0.200754	-0.033209	0.156501	0.154345	0.488829	0.609076	-0.562146	0.473842	0.179453	1.412	0.280738	-0.37381	0.270487	0.150353	0.20579	0.472553
691427	1340	991	FALSE	TRUE	118	3	ER_mitochondria_1	0.300612	-2.16234	0.306955	0.881882	0.253047	-0.572211	-0.159141	-0.963304	0.900336	0.708173	0.647768	0.845368	-1.93266	-1.38747	0.919987	1.07635	-0.0577849	0.0218953	-1.32471	0.0949921	0.442038	-0.640232	0.234308	0.202755	0.483085	0.935542	-0.848528	-1.19234	-0.579989	-0.00479105	-0.843852	-0.643338	0.0800162	0.0400688	-0.573652	0.768741	0.494924	0.077684	-0.0303268	0.0656454	0.0584698	-0.220748
665483	1424	965	TRUE	FALSE	118	5	Nucleus	-6.67459	-0.435747	1.07566	-0.96166	-1.49852	-0.257989	-1.02756	0.351375	-1.5953	0.336715	-1.16148	0.435345	-1.2581	-0.21964	-0.697492	-0.0725506	0.948441	-0.45401	-0.0342186	-0.504869	0.142509	0.0816784	-0.267448	-0.111079	0.213082	-0.658924	-0.477242	0.887551	0.103789	-0.303164	0.0188545	0.190289	0.011735	-0.246921	-0.0569361	0.0601676	-0.207216	-0.00426645	-0.0921731	0.272022	0.271274	-0.122062
753315	1459	1052	FALSE	TRUE	118	1	Cell_periphery_1	4.08793	0.074557	1.72446	0.0797823	0.271037	1.37197	0.936152	-0.704091	1.23985	-1.2182	2.56067	-0.599071	-1.38148	-0.369677	0.105792	0.151456	1.5195	0.0753188	0.0758234	-1.58934	-0.61159	-0.824113	0.334798	-0.582999	-0.0684893	-0.327905	0.302764	0.627252	0.403212	-0.0365242	0.288962	0.662002	-0.608421	-1.10847	0.210169	0.297324	-0.508301	-1.01187	0.768177	0.587827	-0.399135	0.263266
623925	1510	927	TRUE	FALSE	118	0	Nucleolus	-2.18816	2.46998	-1.53806	-0.485638	-0.884118	0.343942	-0.769567	-1.13197	0.60945	-1.26183	-2.25225	1.96684	-0.531651	0.47829	0.75503	-0.988478	-0.622564	1.15052	-0.718064	0.221289	-1.3578	-0.841738	0.668589	0.464098	-0.655512	0.538264	0.647821	0.529652	0.33675	-0.332562	-0.07674	-0.977261	0.560352	-0.0763321	0.0422272	-0.113372	0.441608	0.212195	-0.0018527	-0.252362	-0.541706	-0.227378
648081	1439	949	TRUE	FALSE	118	0	Nucleolus	-4.11283	3.07347	-0.88837	2.09899	-0.936889	-0.705182	0.68934	-0.528111	0.247023	0.4249	-1.48114	0.425544	-0.576369	0.688067	0.356	-0.025621	0.403816	0.24138	0.251299	-0.508356	-0.0175585	1.23989	0.325408	-0.204781	-0.735316	-0.957995	-0.1908	0.918269	1.02616	0.941714	0.168342	-0.699688	0.336152	-0.201999	-0.174089	-0.66454	-0.698694	-0.128429	0.53049	0.0431783	0.388159	0.117641
608115	1476	913	TRUE	FALSE	118	0	Nucleolus	-2.10791	4.04077	-1.18271	-1.17031	-0.135299	0.85954	-1.86531	-0.536532	0.722275	0.305572	-1.42918	0.886507	-0.28241	-0.210091	-0.560521	-1.03286	-0.570752	-0.408317	1.09921	0.351631	0.503835	-0.531095	0.682944	0.483014	-0.421232	0.304267	-0.0886642	0.216553	-0.0804309	-0.257002	0.924604	-0.845167	0.428416	-0.068332	-0.513182	-0.0267131	-0.658098	-0.411497	0.0614417	-0.753178	0.0912081	0.572051
728985	1420	1027	FALSE	TRUE	118	2	Cell_periphery_2	6.61051	1.10011	-0.321743	2.06413	-2.13974	-0.0333033	0.398612	-0.0615641	0.548054	0.788916	-0.941321	-0.893087	-0.619661	-0.926406	-1.82327	0.0968285	-0.707569	0.503807	0.83759	-0.199737	0.649717	-0.157929	-0.718048	-0.657538	1.24744	0.213175	-1.08967	0.415163	0.633463	0.682118	0.100868	-0.531151	-0.998666	-0.242102	-0.700811	-0.252826	0.504606	0.406427	0.156555	0.313599	-0.296508	0.278167
614929	1427	919	TRUE	FALSE	118	0	Nucleolus	-1.31077	4.10935	-0.317239	-1.12002	-1.17595	0.332822	-0.994438	1.46855	0.280649	0.139001	-0.384258	-0.850962	-0.216215	0.421831	-0.922505	-0.450335	0.615402	0.832902	-0.707879	0.996133	-0.0928162	-0.177472	0.261138	0.985824	-1.01777	-0.60016	-0.528895	1.05274	-0.463473	-0.497352	-0.0559268	-0.440751	-0.387948	0.878794	0.385216	0.0833596	-0.0571048	-0.185466	-0.158191	-0.227738	-0.27819	0.379362
609260	1474	914	TRUE	FALSE	118	0	Nucleolus	-2.44586	4.41639	-0.672947	0.270484	-0.757835	0.542498	0.350603	-0.927129	-0.614225	0.363366	0.13706	0.531324	-0.153041	0.674159	2.07878	-0.579266	-0.269176	-1.37179	-0.276053	0.716868	0.777052	-0.824105	-0.529705	-0.0983473	-0.618818	-0.0201503	-0.340176	0.316732	-0.523779	-0.890112	1.76526	-0.712693	-0.330136	-0.761047	-0.218355	0.368094	-0.0305965	0.103152	0.953386	-0.0622872	-0.268783	0.0931194
749439	1471	1048	FALSE	TRUE	118	1	Cell_periphery_1	5.10039	0.815253	2.35712	-0.436176	-1.77451	-0.82735	1.69753	0.140351	0.321447	0.412653	-0.770779	0.756389	0.116988	0.420778	1.12358	0.0148378	0.343104	1.43378	0.359954	0.812455	0.809241	0.0022334	-0.85229	-0.715521	-0.853684	0.3515	-1.10831	-0.341801	-1.49649	0.928343	-0.259857	-0.591003	0.188123	0.132682	-1.42284	0.313136	0.0840972	-0.23519	0.133295	-0.461592	0.993524	0.462811
702803	1450	1002	FALSE	TRUE	118	7	Endosomes_golgi_1	-3.02354	-3.08903	0.908123	-0.371722	-1.59416	-0.221222	0.46683	-0.456474	1.223	1.57717	-0.0727317	0.705692	-0.465145	-1.18321	-0.407182	-0.967957	0.162929	2.00019	-0.457386	0.0977308	1.392	0.179359	-0.0579769	0.0754422	0.0293823	-0.0990576	0.699753	-0.0324549	0.455303	-0.584783	-0.837145	0.35945	-0.519959	-0.149836	-1.16941	-0.512928	0.109004	-0.283408	-0.394858	0.737139	0.200353	-0.188869
724003	1525	1022	FALSE	TRUE	118	3	ER_mitochondria_1	-1.85562	-1.20001	-0.614171	2.00523	1.06881	-0.274522	-1.17157	0.619542	1.27787	0.479793	-0.141464	-0.652636	0.697697	0.789753	0.850654	0.222003	0.262576	0.52337	-1.21496	1.0965	0.193106	-0.480264	-0.69764	1.01878	-0.0549362	0.993803	-0.514361	-0.507544	-0.0925781	0.460036	-0.200562	-0.5584	-0.658745	-0.163526	-0.183534	0.000478089	0.789419	0.265109	-0.166152	0.830546	1.01351	0.0695008
589414	1412	897	FALSE	TRUE	118	4	ER_mitochondria_2	3.13261	-0.110767	-0.861598	-1.6098	-0.0295199	-0.10679	-0.862335	-1.10946	0.108963	0.133842	-0.486771	-0.35059	-0.788134	0.499698	0.630583	-0.956781	1.35973	0.139045	-0.735448	1.30929	-0.448009	0.583893	-1.34601	0.803768	-1.01861	-0.262714	-0.824723	-0.390434	-0.20892	-0.389356	-0.631053	-0.0303815	-1.04709	-1.37681	0.581416	0.37765	0.426631	0.818898	-0.827479	0.951951	1.06958	-1.01938
732094	1508	1030	FALSE	TRUE	118	6	Cell_periphery_3	0.185899	-1.91887	-1.25279	-1.79824	1.53602	1.30104	-0.499183	1.73604	-0.046441	-0.555388	0.356865	0.0981584	-0.328842	-0.127787	0.139445	-0.672676	-0.238963	0.873225	0.470428	1.48877	0.920471	-1.24198	-0.315502	-0.499289	-0.729818	1.43297	-0.772894	1.0333	-0.368921	-0.613657	-0.754226	-0.115569	0.0336104	0.665697	-0.384682	-0.00557132	-0.438574	-0.00735442	-0.574241	0.61922	0.705694	0.307402
661273	1497	961	TRUE	FALSE	118	0	Nucleolus	-4.69142	2.61994	0.221532	1.29225	-0.368671	0.218862	0.881083	1.59556	0.535304	-0.34242	-0.201478	0.899049	-0.0928704	1.46979	0.583689	-1.05423	0.0704519	-0.606256	-0.104078	-0.920496	0.559886	-0.142388	0.323274	0.599423	-0.198064	-0.0506301	-0.395341	-0.61068	0.0604574	-0.563157	-0.650663	-0.0151759	-0.146432	0.262558	-0.70586	-0.575242	-0.0796005	-0.246865	1.10197	-0.149819	0.183904	-0.425652
708202	1464	1007	FALSE	TRUE	118	7	Endosomes_golgi_1	-2.33562	-3.01305	1.95815	-0.0510158	-0.508895	-1.49429	-1.13047	-0.453022	-0.248297	0.606122	0.915995	-0.926984	1.81368	-0.179053	-2.01807	0.67958	0.916699	0.78636	-0.836376	0.32606	0.603313	0.794497	1.30382	-0.044949	0.0200294	0.204558	-1.38299	-0.101485	-0.12897	0.42161	-0.457103	-0.211283	0.341707	1.19142	-0.549064	0.252731	-0.124049	0.687007	-0.516017	-0.311751	-0.175449	0.196478
739998	1551	1038	FALSE	TRUE	118	1	Cell_periphery_1	3.80603	0.90855	1.47881	1.00715	1.3	0.448353	-0.743752	-0.0354641	1.52423	-0.355849	2.66939	-1.33638	0.352513	0.897391	0.926388	0.887681	0.734344	-0.772781	0.159556	-0.710721	-0.617094	1.59387	-0.299516	0.0792536	0.205909	-0.285324	-1.46904	1.05707	0.0517878	-1.53623	-0.269287	1.25829	0.367287	0.15958	-0.44026	-0.0410022	0.485849	-0.606497	0.260674	0.41996	-0.955472	0.0748745
575579	1411	885	FALSE	TRUE	118	1	Cell_periphery_1	5.44342	1.73563	2.66287	-0.0930934	-0.183826	-1.12845	1.15924	-0.0360484	-1.15806	0.042181	-1.26477	0.822261	-1.59528	-1.97459	0.360949	1.19135	1.28146	-0.311718	-0.610345	-0.861116	-1.39475	0.525117	1.12789	0.241824	-0.445101	0.541982	-0.743185	0.277753	-0.329466	-0.844985	0.392219	0.00403472	-0.0383049	-0.385123	0.189125	-0.0386145	-0.521782	-0.918997	0.49075	1.11521	0.252818	-0.0817997
757120	1422	1056	FALSE	TRUE	118	2	Cell_periphery_2	6.06428	0.795654	-0.354868	-0.437278	1.24326	-0.73597	0.330966	0.443329	-1.10647	0.336441	-0.21688	-0.370665	0.40732	-0.0170816	-0.996182	0.658356	-0.23489	1.05431	0.195046	-0.124785	-0.367302	0.0790093	0.777705	1.82335	0.788352	-0.412752	-0.0990128	-0.59061	0.324878	-0.212363	-0.475418	0.180585	0.257406	1.21954	-0.37957	-0.411677	-1.50763	0.508157	0.223671	0.600711	-0.520452	-0.386464
708131	1393	1007	FALSE	TRUE	118	6	Cell_periphery_3	-0.925929	-1.58517	0.164248	-0.7547	0.685384	-1.34113	-0.559582	-0.397676	1.81602	-1.11428	-0.305376	-1.15586	-0.982693	-0.205267	-0.653497	-0.174867	1.42053	-1.2273	0.0252002	0.787511	-1.80976	0.0566622	-0.382582	-0.722451	0.787362	0.650629	0.657674	0.573297	-0.252695	1.69803	0.375773	0.380546	0.363755	0.259032	-0.17163	-0.198825	0.479574	1.34584	-0.360938	0.100312	0.642879	0.163606
584911	1460	893	TRUE	FALSE	118	5	Nucleus	-1.62739	0.0147479	1.57578	0.0226268	1.73409	-1.9459	-0.454224	1.32916	0.248519	0.312294	-1.57042	1.48757	0.807941	-1.76751	0.155146	0.173419	0.396815	0.203226	0.565836	0.691609	-0.117573	-1.24348	-1.21575	0.00648221	0.568256	-1.00402	-1.17514	-0.187238	-0.553984	0.0147591	-1.80945	1.17254	-0.264825	-0.558178	0.951947	0.353096	0.302882	0.463986	0.459535	-0.689239	-0.200402	0.184309
634925	1439	937	TRUE	FALSE	118	0	Nucleolus	-4.51724	3.3432	1.19655	-0.804428	0.0133171	-1.28203	-1.75648	1.3088	0.780822	-0.225918	0.0595479	0.683575	-0.280404	1.68432	-0.440078	0.719201	-1.5872	0.609548	1.50791	-0.647939	0.443595	1.35439	-0.0135408	0.494107	-0.526655	-0.266195	-0.0107041	-0.00629365	-0.0474516	-0.449614	0.476076	-0.387834	-0.0151755	0.0409536	0.251831	0.386089	0.927247	-0.102433	-0.858324	-0.298504	0.454506	0.162682
636033	1435	938	TRUE	FALSE	118	0	Nucleolus	-4.22919	2.93536	-0.248501	1.17715	-0.170259	-0.0769051	1.22232	-0.394379	1.29673	-0.181421	-0.488474	1.24323	0.234831	2.14555	-1.08209	-0.942354	-1.42024	0.12066	-1.02728	-0.945479	-0.18149	0.863222	-0.497364	0.0565446	-0.811524	0.0206155	-0.165589	0.0925067	-0.0349876	-0.577367	-0.0738765	1.30202	0.260047	0.693819	0.428317	-0.268581	-0.282019	-0.0437384	-0.434539	0.438877	-0.0765329	0.53677
627179	1498	930	TRUE	FALSE	118	0	Nucleolus	-1.74929	5.12341	-0.750723	0.0581449	-0.730872	-0.0337853	-0.26665	0.437007	-1.82395	-1.75595	-0.205568	1.7916	0.949273	1.10081	0.643295	-1.19322	-0.910723	-0.433111	0.837348	-0.883072	0.16864	0.0765333	0.0826996	0.693603	-0.791284	-0.0343712	-0.763154	-0.674036	0.103758	-0.300099	0.666352	-0.438861	0.138716	0.173807	-0.150552	0.124384	0.178771	-0.191688	0.307862	-0.848021	0.0804104	0.111269
629390	1487	932	TRUE	FALSE	118	0	Nucleolus	-4.34246	2.70901	0.182168	1.11766	0.549597	0.278743	0.980192	-0.858589	-0.0819754	-0.177758	-1.20282	0.757502	1.66206	0.677366	0.677479	0.15579	-0.954457	0.282278	0.598617	-0.188439	1.44856	-0.540671	-1.42568	0.694538	-0.957769	0.723667	-0.864176	-0.256906	-0.403388	0.0529794	0.521657	-0.0804435	-0.0446636	0.37061	-0.128644	0.523523	-0.065288	-0.343591	1.21279	-0.0368518	0.179295	-0.239826
710311	1450	1009	FALSE	TRUE	118	7	Endosomes_golgi_1	-3.345	-3.1371	1.04448	0.895392	-0.161591	-0.91511	-0.653043	-1.33029	0.154666	1.20574	0.524326	-0.585436	-0.415933	-0.260592	-1.06158	-0.654942	-0.849662	1.0571	0.335392	-0.997155	0.174497	-0.161572	-0.219027	-0.534101	-0.0986847	-0.23795	-0.502148	-0.607282	0.519948	0.269272	-0.300616	0.495263	0.17661	0.674751	0.393361	-0.0630946	-0.224449	-0.0620262	0.0055166	0.788523	0.651377	0.087428
648030	1388	949	FALSE	TRUE	118	3	ER_mitochondria_1	-2.4898	-2.10996	-0.488105	0.490535	0.132316	-1.34548	1.3458	-1.14684	-1.11585	0.695461	-1.5256	1.42157	-0.102684	0.9311	0.872114	-0.103994	1.38525	-0.40988	1.19842	0.151038	0.456623	0.408465	-0.356535	1.39952	-0.0151377	-0.521923	-0.37637	-0.972177	-1.01966	-0.0892635	0.490882	0.0338305	-0.173682	-0.0826704	0.573229	0.721943	0.251293	-1.06959	0.142483	0.179459	-0.0633582	0.521045
761091	1500	1060	FALSE	TRUE	118	2	Cell_periphery_2	5.06954	-0.0884729	-0.660523	-0.0296343	0.146786	-2.02077	-0.653386	0.95072	0.796101	-0.75078	-0.867629	1.06173	0.773448	1.10105	-2.52902	0.924569	0.196603	0.619947	0.141855	-0.784462	-0.512962	0.48359	0.75669	0.446556	0.699357	0.32295	0.219975	0.114458	-0.226699	-1.00929	-0.673103	-1.19299	0.369146	0.199245	-0.075076	0.520292	-0.320537	0.870724	-0.426818	-0.157467	0.847232	-0.204605
688467	1360	988	FALSE	TRUE	118	3	ER_mitochondria_1	-0.59214	-0.776656	-1.56214	-1.04967	-0.50694	-1.14237	1.0643	-0.659849	0.218126	0.849771	-1.9663	1.33432	-0.631066	0.379894	0.632721	-0.326683	-0.338108	-0.248339	-0.194014	0.40704	1.01699	0.98812	-0.617163	-0.531351	-0.309577	0.518819	0.929189	0.194793	-0.942398	-0.971911	-0.610781	-0.193624	0.568682	-0.0269392	-0.415805	0.163726	0.92034	0.329019	-0.254381	-0.0960863	0.27495	0.530882
716552	1385	1015	FALSE	TRUE	118	4	ER_mitochondria_2	0.875189	-2.00587	0.175375	0.339419	-0.667315	0.607938	-0.122995	0.540927	-0.219218	0.678438	-0.639882	0.836755	-2.06607	-0.72194	-0.290676	0.171151	0.144081	0.832042	-1.50818	-0.295278	0.867478	-1.70037	-1.24389	0.737744	0.685123	0.283209	0.0695377	-0.686643	-0.0409167	1.00399	-0.191182	0.00912371	-0.0604629	-0.0456281	-0.290974	1.56494	0.556019	0.00924882	-1.14197	0.252782	0.10736	0.247318
660227	1544	960	FALSE	TRUE	118	4	ER_mitochondria_2	2.11729	-0.739633	-1.51211	-0.466713	0.451718	0.697916	-0.481587	-0.784778	0.872639	1.15322	0.0469615	-0.141297	0.00580362	0.482893	0.576147	-0.237324	-0.0632248	1.50799	-0.300343	-0.0951134	-0.112164	-0.733475	-0.400592	0.850416	-0.600147	-0.943527	-0.258782	-0.296247	0.731796	-0.0640133	-0.470881	-0.523118	-0.89565	0.100355	-0.911791	0.74982	-0.530935	-0.667536	0.212174	0.893571	0.118388	-0.321966
588314	1452	896	TRUE	FALSE	118	5	Nucleus	-2.90753	-0.509346	2.75939	0.528341	0.487512	-0.376159	-0.415098	-0.734436	-0.635016	0.293687	0.968397	-0.112547	-0.890977	-0.146318	0.645688	-0.608184	0.175261	1.39579	-1.15404	0.752417	-0.966007	1.55429	0.324612	-0.982128	0.150909	-1.025	-1.32586	1.21507	-0.0225226	-0.0196528	-0.401666	0.444447	-0.612854	-0.913709	-0.489683	0.811127	-0.6751	0.100104	0.395945	-0.318214	-0.224028	-0.146698
711321	1394	1010	FALSE	TRUE	118	3	ER_mitochondria_1	-0.616749	-2.20032	0.550787	-0.754918	1.61597	-1.70003	-0.755248	-0.408784	-0.246234	0.847689	0.922852	-1.21647	-1.40602	-0.296351	-0.515379	0.555095	-1.4132	-0.504415	0.570776	-0.795473	-0.0278762	0.0769263	-0.326572	1.38133	0.246619	0.485242	0.5835	0.669406	0.00552449	0.887066	0.197598	0.756296	1.29577	-0.329019	0.265758	-0.390925	0.211991	1.90839	0.33357	0.390532	-0.328842	-0.137202
682738	1450	982	TRUE	FALSE	118	5	Nucleus	-6.23014	-0.0657886	0.498308	0.560127	-0.877545	1.89655	0.182863	0.201957	-0.633797	0.620395	0.347674	0.029945	0.0512337	-0.346448	0.779181	-0.549672	1.68137	0.649608	-0.14704	-0.517326	-0.412143	-0.214817	-0.647029	-0.1204	-0.378006	-0.251583	-0.192703	1.15713	0.897731	-0.478144	-0.477257	-0.116034	0.525334	0.0679636	-0.500603	-0.0169996	-0.193137	0.0684886	0.220862	0.724321	0.0315311	0.350772
716669	1502	1015	FALSE	TRUE	118	3	ER_mitochondria_1	-2.26163	-2.99467	-0.114047	0.337935	-1.35586	-2.22172	0.549292	-0.891062	0.469896	1.55012	-1.09961	-0.356164	-1.36949	-0.726159	1.24524	-2.55944	-0.622811	0.187381	0.890323	-0.1148	-0.03678	0.844606	-0.679011	-0.423775	-0.409106	-0.324044	-0.313278	-0.0824424	-0.501649	0.140695	-0.0750283	0.241057	0.876856	-0.491599	0.109931	-0.24202	-0.13838	0.152643	-0.691268	-0.814752	-0.240087	0.460729
659116	1531	959	TRUE	FALSE	118	7	Endosomes_golgi_1	-3.8061	-2.2663	0.955145	-0.290613	0.211936	0.735092	-0.247617	0.0699207	1.11735	-0.170402	1.05821	0.669202	-0.376924	-0.104998	-0.651232	0.96877	0.493985	0.481179	-0.371519	-0.763598	-1.0226	0.38264	-0.186694	0.184759	-0.149785	0.114226	-0.253778	0.00668794	-0.384239	0.404069	0.223365	-1.29103	0.309284	-0.450025	0.131954	-0.171319	0.212369	0.744881	0.1551	-0.347897	0.249076	0.532232
609317	1531	914	FALSE	TRUE	118	1	Cell_periphery_1	3.25487	-0.303157	2.39807	-0.986309	-0.768634	0.791383	-0.297564	-0.812453	0.835771	0.88398	-1.2387	-1.08641	-0.155952	-0.595878	0.808666	-0.346261	0.571497	-1.76858	-0.30973	-0.307563	-1.34159	-0.330577	-1.88371	0.303	-0.171901	-0.516332	-0.238935	0.28801	0.251176	0.732864	1.25303	-0.0922692	0.755979	0.330251	0.27362	0.383564	-0.175353	-0.1264	-0.483387	-0.67822	-0.367911	0.275431
725945	1428	1024	FALSE	TRUE	118	2	Cell_periphery_2	5.44088	0.209035	0.440329	1.34172	-0.424527	-0.2275	-1.0371	0.622948	0.951195	-1.65882	-0.638728	-0.177357	0.678375	0.880534	-0.758259	-0.338857	-0.0298207	0.384165	-0.310504	1.14918	0.577648	0.435642	0.774817	-0.849152	0.850509	-0.607757	-0.837693	-1.26043	0.125402	2.80752	0.887808	-0.614607	1.61675	1.27674	-0.00243406	-1.08785	-0.956863	-0.563601	-0.461778	-0.265064	-0.430747	0.169265
689438	1344	989	FALSE	TRUE	118	3	ER_mitochondria_1	-1.69097	-2.0227	-0.965936	2.71476	0.571139	0.0761572	0.547578	-2.16297	0.103302	-0.404781	-1.0688	0.62366	-0.614109	0.206582	1.58326	-0.386664	-0.666498	-0.982526	-0.688999	-0.175548	-0.739624	0.894984	-0.938378	0.154138	-0.468742	0.123729	1.10624	0.672737	-0.735126	-1.32864	-0.232092	-0.347789	-0.803019	0.562886	-0.0329169	-0.605417	-0.155073	0.598865	0.68551	0.169574	0.0746342	0.520688
680722	1374	980	FALSE	TRUE	118	3	ER_mitochondria_1	-0.52529	-2.50377	-1.3982	-1.97254	-0.215443	0.423509	1.22863	-0.950394	1.86103	1.37878	1.51929	0.754888	-0.510157	-0.973788	0.334716	1.70698	-0.449159	1.31911	-0.231946	-1.27766	0.286988	-1.21157	0.117863	-0.626056	-0.480831	-0.194538	-0.0784318	-0.127191	-0.412545	1.20467	0.199056	-0.625292	-0.336356	1.54648	0.666048	0.396742	0.374435	-0.171096	-0.242543	0.745495	-0.250722	0.134078
684556	1344	984	FALSE	TRUE	118	3	ER_mitochondria_1	-1.00159	-2.56977	-1.20952	1.11723	1.19789	0.335413	-0.647106	-1.99959	-1.08558	0.670984	0.11674	0.844972	0.273446	0.62564	1.17693	-0.668088	-0.595873	-1.03915	0.829777	-1.85403	0.639725	0.354232	-1.11118	0.0764597	-0.0342974	0.799445	0.0465521	0.941776	-0.633156	0.345657	0.253986	-0.395634	0.196418	0.747178	0.301189	-0.150942	-0.0962192	0.729974	-0.534271	0.347507	0.518802	0.0885429
739869	1422	1038	FALSE	TRUE	118	2	Cell_periphery_2	6.74491	1.42066	-1.43534	0.299336	-0.664096	-0.237683	0.477346	-0.0834725	-0.621507	-0.750215	0.154928	-0.0232637	1.73002	1.5696	0.426717	1.44042	0.582878	0.124418	0.329451	1.04011	-0.0988776	-1.05413	-0.00744918	-1.13576	0.450233	0.69222	0.15477	-0.732579	-0.838436	0.259045	0.941304	-0.0659687	0.650948	-0.625684	1.25914	0.303783	-0.146519	-1.18296	0.206564	0.310378	-0.078676	-0.00450235
680793	1445	980	TRUE	FALSE	118	5	Nucleus	-6.61606	-0.0431132	0.0296736	-0.648707	-1.1549	1.21835	0.347495	1.2172	1.85666	0.36223	1.22064	-0.269071	0.661656	-0.803503	0.237917	-0.755152	0.0354372	0.237457	1.10298	1.27591	-0.420604	-0.286612	0.139702	-0.317103	0.0650048	-0.388252	-0.0727444	-0.210129	0.506298	-0.952011	0.490262	-0.556861	0.37097	-0.690269	0.303454	-0.147989	-0.469834	0.356991	-0.288479	0.823612	-0.058567	0.0634978
595235	1413	902	FALSE	TRUE	118	2	Cell_periphery_2	2.96842	0.596214	-0.609712	-0.374412	0.0970256	0.566706	0.856589	0.0933594	-0.317114	-0.0741685	-0.730367	-0.368796	1.17522	0.54938	-0.920715	-0.871209	-0.70124	0.232203	0.308693	-0.319777	-1.84995	1.70576	0.222483	0.611238	0.0955847	-0.467689	-0.31087	0.883198	0.0300439	0.513044	-0.0307512	0.618389	1.32789	0.599218	1.14364	-0.746712	-0.870613	1.01084	0.367701	0.494855	0.137816	0.138726
686701	1548	986	FALSE	TRUE	118	4	ER_mitochondria_2	3.03622	0.741817	-1.53092	-1.37824	-0.114319	-0.899243	1.14811	-0.941357	0.406683	0.732272	-0.523589	-0.416642	-0.240093	-0.791957	-1.25366	0.920475	0.288543	-1.31829	1.60912	-1.65538	0.89268	-0.265276	0.997173	0.399267	0.466408	0.176873	-0.261167	0.182024	-1.00772	-0.17069	-0.718139	0.866184	-0.158073	0.508989	-0.0457855	-0.464857	-0.146279	0.870135	-0.365981	-1.01452	0.15078	-0.145374
748543	1535	1047	FALSE	TRUE	118	2	Cell_periphery_2	4.1186	-0.942699	-0.56914	-1.23561	0.155278	0.51834	-0.000681043	1.18593	0.334529	-1.39559	-1.48925	-0.447076	-0.904728	-0.51725	0.283866	0.387881	-1.00463	0.515943	-0.925924	0.273547	0.241344	0.459405	1.03894	-0.997124	-0.531964	0.642044	-0.344517	-0.717926	-0.203073	0.294033	-1.34195	-0.161916	0.637101	1.34374	0.850904	0.521089	-0.315615	0.424702	0.497151	-0.298784	0.00717132	-0.729931
595264	1442	902	TRUE	FALSE	118	0	Nucleolus	-2.72012	2.79983	-0.100217	0.505807	1.05912	-0.148811	0.815836	-0.849333	-0.363677	-0.861324	-0.0430116	-0.795573	2.31761	0.285113	0.561579	1.34471	-0.349249	1.07163	0.547833	0.349316	2.32321	0.400204	-0.878316	-0.232697	0.462699	-1.03971	-0.222195	-0.790692	-0.550946	0.440281	0.624605	0.426481	-0.110672	-0.335968	-0.931098	1.23379	0.0285329	0.399291	1.28833	0.32756	-0.377133	-0.352084
716613	1446	1015	FALSE	TRUE	118	3	ER_mitochondria_1	-0.340882	-1.38796	-0.720619	-0.0719402	0.0363174	-0.165721	0.97862	-0.692277	-0.147294	1.69692	0.536576	-1.74271	-0.606423	-0.0585517	-1.1069	-0.837039	-1.40479	0.432016	1.16967	0.0360933	-0.408001	-0.587675	0.793933	-0.00532043	2.09336	-1.74433	-0.201017	0.842695	0.591699	0.329372	-0.151877	0.352616	0.627866	-0.435217	0.64933	0.633395	-0.702515	-0.111877	0.102226	-0.103386	1.05118	0.41249
750420	1502	1049	FALSE	TRUE	118	1	Cell_periphery_1	4.74508	0.651275	1.36967	-0.465605	0.650764	-0.2114	-2.08996	0.327744	-1.36101	-0.485301	0.5003	1.49005	-0.104119	0.12165	-1.28996	0.921142	-1.67186	-1.43742	-0.999073	-0.547592	0.897629	0.503011	-1.05986	0.472858	1.11706	1.11355	-0.806828	0.872104	0.26196	-0.108236	-0.631032	0.93217	-0.267172	0.263752	-0.172665	-0.33501	0.84793	-1.04621	-0.611934	0.693158	0.126367	-0.315205
671757	1376	971	FALSE	TRUE	118	3	ER_mitochondria_1	-3.20737	-2.80204	-1.73788	0.393172	1.67772	0.0300209	1.15971	-0.223283	0.615969	0.674048	1.20105	0.922026	-0.317357	-0.763437	0.178412	-0.652126	1.88398	-0.271584	0.499412	0.609705	-0.46502	-0.457925	0.415538	-0.0375528	-0.142901	-0.589615	1.38506	0.106312	-0.00855498	-0.106083	0.609874	-0.96661	0.460101	-0.393798	0.422077	0.10224	-0.963597	0.926521	-0.163265	-0.0819464	-0.451609	-0.50925
751346	1446	1050	FALSE	TRUE	118	2	Cell_periphery_2	5.97184	0.853219	-0.809971	-0.618507	-1.19952	0.0419973	1.48271	-0.900668	-0.459519	0.372656	-1.22965	-2.09651	-0.760883	-0.0893829	-0.589383	0.261389	-0.482502	0.823406	1.79132	0.229524	0.396443	-0.216419	0.616349	1.03891	0.635624	-0.154571	0.388412	-1.0317	0.242057	0.0816197	0.361481	0.101552	-0.232216	0.104647	0.435182	-0.566617	-0.0831668	-0.0474593	-0.135312	0.124101	0.24615	-0.0738196
700617	1410	1000	FALSE	TRUE	118	3	ER_mitochondria_1	-1.25284	-2.6081	0.480836	-1.87692	-0.824891	-0.11608	1.07504	-1.24508	-0.168667	0.302635	-0.579713	1.58673	0.162102	1.08351	0.956911	0.647026	0.0942183	-0.142206	0.438781	0.360414	1.01467	-0.970977	0.420296	0.65338	0.284659	-0.973637	-0.331262	-0.0859259	-0.243704	0.0970582	-0.22498	-0.0468505	0.571326	0.536803	0.22234	0.954791	0.304214	-0.129556	0.0733807	0.0672511	-0.642401	-0.183971
706051	1469	1005	FALSE	TRUE	118	7	Endosomes_golgi_1	-5.04203	-2.5995	1.63173	-0.584217	-0.589349	-1.02612	0.398964	-0.505389	-1.96074	1.10468	1.03841	-0.403861	0.196959	0.46353	0.417018	-0.302608	0.515972	1.35976	-0.0213009	-0.877414	-0.699447	-0.446843	0.301154	0.332681	-0.730344	-0.423237	0.520137	-0.484508	-0.424726	-0.343138	-0.233123	-0.388475	-0.154917	-0.191961	-0.337262	-0.157907	0.166671	-0.399662	0.35898	0.067691	-0.0230306	-0.323009
653687	1500	954	TRUE	FALSE	118	0	Nucleolus	-4.53637	3.65945	0.82508	0.443422	-0.317601	-1.3551	-2.25429	0.358275	-0.47665	-0.437228	-1.06827	-1.23091	1.00487	0.0963889	-0.642404	0.830607	-0.180399	-0.838683	0.678966	-1.31936	-0.558034	0.669755	0.131189	0.282412	-0.66916	0.1084	-0.18692	-0.509405	0.0798132	-0.342393	0.330999	0.12839	0.159847	0.225458	0.189244	-0.00949632	0.880537	0.0405721	-0.931565	0.161416	0.345105	0.110425
639434	1552	941	FALSE	TRUE	118	1	Cell_periphery_1	4.4081	0.0573656	1.23558	-0.396802	-1.62183	-0.228111	-1.48345	-0.0630138	-0.380661	0.32674	-0.188137	-2.21016	-0.901181	-0.0444926	-0.338816	-0.755926	-0.114694	0.667579	1.09576	0.0579463	0.556914	0.82458	0.184847	-0.438062	-1.45818	0.537328	0.172405	-0.35009	-0.000383116	0.477303	-0.66208	1.08499	-0.712833	0.700882	0.0716081	1.53592	0.154759	1.35195	0.557393	-0.700618	0.683287	0.0801756
650376	1512	951	TRUE	FALSE	118	0	Nucleolus	-3.4031	3.13128	1.35249	0.198273	-0.579667	-0.185251	0.173649	0.414265	-0.418307	1.65357	0.226253	1.6913	0.0409819	-0.642683	0.221289	-1.64994	-0.22209	-0.447828	-1.81211	0.468604	0.251997	0.288167	-0.18212	0.0629683	-0.0762465	0.0944839	0.411259	-0.135844	0.246189	-0.0901606	-0.0836289	0.0389908	0.231681	0.237478	0.646369	0.216499	0.23334	-0.228177	-0.726585	-0.167062	0.135056	-0.278841
761069	1454	1060	FALSE	TRUE	118	2	Cell_periphery_2	3.43952	0.545826	-1.64957	-1.17456	-0.221403	0.99203	-1.75219	-0.699308	0.693114	1.18523	0.360163	0.0222077	-0.00665312	-0.96164	0.744373	1.05733	0.689252	-0.620628	-0.0728554	0.300148	-0.682029	0.185931	0.686831	0.688393	0.424057	-0.0473963	0.148602	-0.251013	-0.633695	-0.436918	-0.122232	0.631528	0.0143066	-0.235845	-0.00269814	0.462297	-0.575703	-1.58086	-0.411087	-0.415236	-0.635691	-0.0143796
701654	1377	1001	FALSE	TRUE	118	3	ER_mitochondria_1	-3.07349	-3.19862	-0.495648	1.50365	-0.152001	0.162952	-0.275751	0.763318	0.795481	2.06675	-0.0811944	-1.05752	-1.12373	-0.523818	0.341893	-0.271437	-0.401446	-0.586519	0.548685	-0.275974	1.4037	-0.282739	-1.55524	1.0492	-1.09021	0.235273	-0.498204	-0.315387	-0.368952	1.38668	-0.0719908	-0.390393	0.0165897	0.559143	0.600809	-0.487008	-0.252291	-0.0769482	0.0839973	-0.00911215	-0.758437	-0.0407508
596438	1454	903	TRUE	FALSE	118	0	Nucleolus	-1.59941	3.47075	0.845202	-1.90298	1.82293	-0.784866	-0.875677	2.14289	-0.145354	-1.22443	-1.21146	0.92969	-1.61594	0.935766	-0.369635	0.952036	-0.15503	0.997334	-1.00213	-0.989439	-1.47846	0.595417	-1.28361	-0.342042	0.440573	-0.575957	-0.147887	-0.0106609	-0.540153	1.02867	0.550765	-0.994883	-0.286428	-0.160888	-0.39316	1.11001	-0.410803	0.109631	0.46544	0.938393	-0.475189	-0.158529
687609	1481	987	TRUE	FALSE	118	0	Nucleolus	-3.23196	3.87279	0.713314	-0.779181	-0.487554	-1.30131	0.970516	-0.155493	0.897909	-0.553355	0.0711749	-0.196108	-0.906016	-1.19112	0.916436	0.0132364	0.216618	-0.772216	-1.41218	0.53534	0.886773	-0.337339	-0.0927827	0.278475	-0.806315	0.989557	-0.893193	-0.664129	-0.0270872	-0.476076	-0.19347	0.356971	0.10693	0.893801	-0.361926	-0.0856329	-0.835471	-0.428666	-0.0040231	0.824174	0.0528772	-0.214064
734952	1398	1033	FALSE	TRUE	118	2	Cell_periphery_2	6.21227	0.822973	1.20015	1.68391	0.355757	1.5113	-1.57493	0.987537	-1.04936	0.697079	1.47854	-0.349958	0.69447	0.0726618	-0.300197	-0.211734	1.09642	-0.8827	1.63323	0.881118	1.24295	-0.152742	-0.330211	-0.117369	1.9787	0.812797	-0.529941	-0.728247	0.657261	-0.14231	0.113632	0.224074	-0.517823	-0.43123	-0.391505	-0.364956	0.934036	0.0688395	0.141403	0.503198	-0.128653	0.195678
738861	1386	1037	FALSE	TRUE	118	1	Cell_periphery_1	5.60057	1.1424	1.30252	0.951102	-0.917873	0.316721	1.09293	0.197343	-1.67683	-0.0447127	0.991915	0.99125	-0.230104	-0.810022	1.7152	0.250959	0.115526	-0.784237	0.663003	0.343517	-0.756922	-0.0444198	1.69609	1.71395	-0.350077	-0.732849	-0.358142	-0.625929	-0.242732	-0.667047	-0.458452	-0.812137	0.174188	0.218004	0.871988	-0.797105	-0.357245	-0.547971	-0.214809	-0.0930187	-0.70636	-0.152803
628158	1378	931	FALSE	TRUE	118	4	ER_mitochondria_2	1.02774	-0.155649	-0.921655	-1.00785	-0.945908	-0.0214267	0.716469	-0.0258522	1.94656	0.138836	0.447097	-0.67998	0.178582	1.96364	0.245015	-0.642854	-0.225579	-0.800198	0.581033	-0.0923795	0.0149993	-0.486257	0.936854	0.105485	0.421368	1.49948	-0.150452	0.324253	0.304326	-0.381186	0.879477	1.08406	-0.195054	-0.415371	-0.427043	0.341598	-1.6406	-0.715097	-0.239655	-0.41819	-0.0372625	-0.733247
687531	1403	987	FALSE	TRUE	118	3	ER_mitochondria_1	-2.59952	-2.40334	-1.35742	-0.641666	0.80472	0.249142	-0.121194	-0.347135	1.56008	0.0955763	-0.395113	-0.597346	0.0125122	1.121	-0.643665	1.61908	-1.16836	0.629205	-0.116557	0.785101	1.34293	1.14615	-0.0147229	0.674818	-0.878368	-1.12067	0.223711	0.00633672	0.478139	-0.692591	0.968108	0.0826488	-0.254054	0.282606	-0.373361	-1.02102	1.40732	-0.17789	-0.154931	0.18285	0.359555	-0.304991
567819	1557	878	FALSE	TRUE	118	1	Cell_periphery_1	3.75063	-0.0783147	2.72523	-1.20917	0.189073	-0.27801	-0.932448	0.87298	-0.136023	-0.217703	-1.64725	-1.93723	-0.988096	1.19268	-0.807395	-1.13823	0.115101	-1.96647	-0.975855	0.59519	-0.694125	-0.98	0.151265	-1.44585	1.11421	0.317997	0.0950973	1.27931	-0.240544	0.619914	-0.831882	0.579744	-0.450886	-1.02203	0.525219	-0.322651	0.469336	0.128601	-1.23948	0.858555	0.210435	-0.864502
628154	1374	931	FALSE	TRUE	118	4	ER_mitochondria_2	2.77434	-1.83722	-0.766655	0.535591	-0.279013	0.787597	2.83148	1.55143	0.734934	0.0652834	0.415536	-0.312663	1.57256	0.671045	-0.286019	0.00989582	0.471958	-0.17227	-0.210402	1.03944	-0.000940321	0.980215	0.622482	0.593846	-0.443819	1.17434	0.46479	-0.80497	-0.089919	-1.53248	0.0627892	1.13722	0.0400771	0.836298	-0.901601	0.414471	0.0455124	-0.0461543	-0.950059	-0.779762	-0.969127	-0.629416
631656	1503	934	TRUE	FALSE	118	0	Nucleolus	-2.46396	4.24885	0.49779	-1.07955	0.399316	-0.506796	-2.44923	-0.49597	-1.47459	0.519388	0.598912	1.49754	0.406236	0.0310052	0.824064	-0.683325	-0.483283	-1.16382	0.0498595	1.47855	-0.390277	1.10897	0.779134	-0.854847	-0.5751	0.0105864	0.0390295	0.186835	-0.00792859	0.648141	1.1437	1.02699	-0.553735	0.270415	0.854399	0.714221	0.500132	0.000772342	-0.408132	0.546588	0.0737204	-0.0946837
710280	1419	1009	FALSE	TRUE	118	3	ER_mitochondria_1	-0.39084	-2.94591	-1.3373	0.63115	-1.11349	1.03146	-0.25482	-1.68582	0.0609784	-0.462664	-1.14662	-0.365366	0.726269	-0.240192	0.0351314	-0.89486	-0.590125	0.564141	-0.769383	-0.860919	0.234826	-0.66669	-0.426921	-0.0468023	0.374704	-0.80273	0.717032	-0.363048	0.469205	0.828566	-0.116978	-0.708833	0.885938	0.709502	0.461148	-0.00790645	0.425634	-0.558572	-0.37941	-0.986254	0.795769	0.568467
708174	1436	1007	FALSE	TRUE	118	3	ER_mitochondria_1	-2.33342	-3.54499	0.34228	0.826493	-0.313434	0.67596	-0.0139576	-0.348723	0.475315	-0.51183	-0.64497	-0.158126	0.361467	0.399962	1.69422	0.200764	1.16165	-0.160934	-0.403362	-0.125103	0.260569	0.838263	0.321392	-0.769097	0.177105	1.4581	-0.265219	-0.967635	0.875744	0.294638	0.413794	-0.172596	0.578002	0.850454	-0.545345	-0.877887	1.02045	0.260678	-0.524907	-0.858818	0.417991	0.378678
629330	1427	932	TRUE	FALSE	118	0	Nucleolus	-3.17833	4.00404	-0.78201	-0.993693	-1.24182	1.11212	-0.998837	-0.0121151	-0.304097	-0.417458	0.871868	-0.632634	-0.700567	0.451303	-0.0956384	0.430177	-1.44732	-0.920149	0.433121	0.0398315	0.414793	-0.134587	0.981078	0.52298	0.51995	-0.845688	0.192543	0.656938	1.07085	0.119306	-0.199265	1.27703	0.822777	0.0431845	0.660632	-0.0636465	0.133392	-0.0590276	-0.169727	-0.213357	0.5734	0.503116
716696	1529	1015	FALSE	TRUE	118	3	ER_mitochondria_1	-0.2311	-2.80896	-1.27566	1.77344	-0.0859702	-0.12727	2.0073	1.08088	-0.0276062	-0.262761	0.4895	-0.989096	0.0692124	-1.65473	-0.971164	-0.65643	-1.39531	1.00155	2.37766	-0.33443	0.812215	1.01616	0.24635	1.45487	0.0844567	-0.599132	0.954222	-0.00556884	0.0530253	-0.695461	0.819071	-0.0934897	0.130635	-0.750561	-0.375686	-0.261598	-0.396894	0.796824	0.263212	0.21765	0.0769673	-0.384056
670867	1523	970	TRUE	FALSE	118	5	Nucleus	-3.87512	1.6142	-0.230225	-2.27898	-1.18902	1.22825	0.333583	0.0459497	-1.77579	-1.33434	1.37363	-0.629783	0.359538	0.779765	-0.428062	-0.639004	-0.572676	0.478973	-0.194654	0.0589531	-1.27838	0.654407	-0.237039	-0.682406	0.621144	1.66083	-0.475118	0.973722	0.992413	-0.199168	-0.207843	-0.637267	0.507583	0.0756892	0.239568	-0.0344661	0.235653	0.0536785	0.434993	0.55567	0.144279	0.203017
653588	1401	954	FALSE	TRUE	118	3	ER_mitochondria_1	-3.83148	-3.38122	0.647683	1.4819	0.644168	-0.481973	0.46473	0.00359229	0.0334113	0.793002	0.513825	0.267875	0.0933673	-0.0177011	-0.20695	-1.13969	0.08799	-0.142864	-0.355045	-0.141935	0.126258	0.947681	0.4152	-0.0790624	0.166136	-0.275325	-0.745868	0.242601	0.00870402	0.661442	0.425613	0.248141	0.891322	-0.019764	-0.463488	-0.413718	0.80616	-1.36321	-0.0756364	0.636478	0.184571	-0.568721
683641	1391	983	FALSE	TRUE	118	3	ER_mitochondria_1	-2.45941	-2.43399	0.811909	-0.921215	-0.360765	-1.75068	0.446289	0.105215	-2.05208	0.187122	1.42734	-0.91897	-0.202983	0.956495	-0.405486	0.827752	1.25931	-0.647734	-0.326326	-0.628982	0.85639	-1.35861	1.73295	0.181418	0.582796	-0.254464	-0.458498	0.140106	-0.0777829	0.913427	-0.121507	-0.794589	-0.281164	0.467024	0.0720763	0.46514	-0.0346842	-0.936891	-0.256532	0.442933	-0.109171	0.685667
747507	1442	1046	FALSE	TRUE	118	2	Cell_periphery_2	4.70137	1.47316	-1.00673	0.969872	-1.16626	-1.43867	-0.698931	-0.331947	0.638723	0.485238	-0.193473	-0.59591	0.871724	0.196739	0.696339	0.733033	0.314714	0.223984	0.522905	0.0189671	-0.914781	0.822731	0.135174	0.98095	-0.574447	0.118348	0.237702	-0.0406333	0.659007	1.35801	0.775592	-0.167945	1.22883	-0.360027	-0.71836	0.602518	-0.615484	0.41636	0.194669	-0.441637	0.682279	-0.0684718
604647	1445	910	TRUE	FALSE	118	0	Nucleolus	-2.82332	3.55215	-0.36577	0.432234	0.398759	-1.11797	0.945796	0.12209	0.979192	-1.15357	-0.227856	-0.0235851	-1.5962	-1.16383	-1.25496	-0.58255	0.291358	-1.2393	-1.69527	0.96189	-0.261084	-0.50965	-0.913171	0.476776	0.127114	-1.10658	-1.01558	-0.012691	0.614765	0.154575	-0.172141	-0.0527103	0.496509	0.379871	-0.411797	0.953025	-2.09687	-0.871456	0.133552	0.0312145	-0.3354	-0.0874079
590628	1467	898	TRUE	FALSE	118	0	Nucleolus	-1.64334	2.99924	0.468831	-1.67626	0.77534	0.446414	-1.11405	-0.51346	0.27455	1.18759	-0.606861	-0.754177	-0.929907	-0.871299	0.398821	-0.262564	0.358126	1.53881	-1.23464	1.2317	-0.943717	0.0990518	-0.939271	1.40325	-0.11639	-0.900391	-1.11883	1.12615	-1.29868	0.105115	0.683943	-0.497285	0.0991016	0.304147	0.555705	0.439066	0.212587	0.124397	-0.889243	0.114659	-0.738256	-0.298372
655866	1531	956	TRUE	FALSE	118	3	ER_mitochondria_1	-3.26179	-1.75653	0.385739	0.28461	2.17803	-0.91639	0.3498	0.800938	0.109683	-0.86776	-1.82333	1.83411	-1.2483	-0.828792	0.996594	-0.0153891	-0.172439	0.658258	-0.276689	-0.312049	-1.06499	-0.409738	-0.571359	0.472994	-0.306525	-0.527685	-0.744092	-1.05791	0.526013	-0.189729	1.01736	-0.615026	0.267884	-0.705588	0.417255	0.196454	-0.334182	0.434546	-0.0950577	0.379711	-0.110421	0.384279
682783	1495	982	TRUE	FALSE	118	0	Nucleolus	-1.81537	4.09963	-0.799037	1.27152	-0.613539	-0.283694	0.157965	-1.50369	-0.50636	-0.703881	-0.916961	1.18038	-1.02387	0.686828	1.60961	-0.424029	0.677131	-0.392435	-1.56463	0.345967	0.334378	0.387006	0.199534	-0.397969	1.02183	0.840825	0.540853	0.0388977	0.371077	-0.00765476	1.27783	0.687024	-0.509617	0.54546	-0.346726	-0.501412	-0.235826	0.137137	-0.200468	-0.552231	-0.399197	0.333264
674920	1544	974	FALSE	TRUE	118	4	ER_mitochondria_2	3.30526	-1.58445	-0.81367	0.16209	0.64713	0.252661	0.260233	-0.741555	-0.755164	-1.44967	-0.677207	1.72729	1.1062	-1.3655	-1.62565	0.965637	0.353073	0.384696	-0.962797	-0.245129	-0.123048	-1.43709	0.898791	-0.0264421	-0.558319	-0.90727	0.820223	0.124986	-0.609783	0.769404	0.241929	0.396231	-0.598446	-1.12627	0.171887	-0.082276	-0.785246	-0.263794	0.251559	-0.929921	-0.257487	-1.04731
744639	1379	1043	FALSE	TRUE	118	2	Cell_periphery_2	6.20386	1.59067	-0.289215	0.729276	-1.92772	-1.12617	-0.653314	0.552322	1.51608	-0.979655	0.332042	-1.24436	0.657834	0.670887	0.444944	1.08837	1.01683	0.121655	0.647377	-0.427686	-0.440697	0.65544	-0.552267	-0.316955	0.958039	0.664852	0.677572	-1.07831	0.738884	0.794893	-0.617291	-0.199632	-0.352108	0.337959	0.792281	0.549515	0.189933	-0.83267	0.370251	0.083062	-0.0204625	0.190799
642542	1414	944	TRUE	FALSE	118	5	Nucleus	-5.26538	0.402336	0.0504077	0.65664	-0.6174	0.8562	1.25225	0.076964	1.02206	0.147125	-1.58159	-0.88076	2.06749	-0.421508	-0.64861	-1.20754	2.08428	0.900561	0.539715	-0.573474	-0.704231	-0.142496	0.341499	-0.973728	0.44054	0.44164	-0.17231	-0.432158	1.0508	0.120634	-0.0462389	-0.216678	0.827066	-0.116061	-0.414839	-0.00325812	-0.601218	-0.496395	0.149017	-0.334217	-0.0133292	-0.483683
661251	1475	961	TRUE	FALSE	118	5	Nucleus	-3.66513	1.51847	-1.55381	0.82908	0.270885	-1.32946	-1.52954	-0.949365	-0.966592	0.320341	0.771434	-0.579891	-0.191542	0.140717	-1.03142	-0.510608	0.843707	-0.762335	1.1549	-0.358075	-0.252021	0.291196	0.809752	-1.54299	-1.29436	-0.363664	-0.00281265	1.09395	-0.363936	0.569948	-0.0835922	1.18478	-0.505493	-0.486007	0.315159	0.329312	0.372336	0.0726258	-0.231241	-0.428019	-0.030374	0.232584
715535	1401	1014	FALSE	TRUE	118	6	Cell_periphery_3	2.2267	-0.872499	-0.103526	-0.580653	0.695086	-0.948532	-0.524391	0.735723	-0.807696	-1.506	-0.331764	-0.0550379	-0.0097893	0.331134	1.49716	0.84195	-1.34954	-1.11963	0.355404	-0.153305	0.177154	-0.416221	0.449405	-0.468219	0.61378	-1.03719	0.615354	0.78103	1.10308	0.286265	-2.04289	-0.0563802	2.01851	0.805159	-0.477954	-0.122095	0.301646	-0.565896	0.966177	-0.338216	-0.113157	-0.107256
696454	1390	996	FALSE	TRUE	118	3	ER_mitochondria_1	-2.26756	-3.43923	0.761575	0.522647	-0.551155	1.64235	-0.260632	0.100327	0.452762	-1.45863	-0.234135	0.0233921	-0.81243	0.370606	0.435951	0.232117	0.243964	0.648185	0.305585	-1.70368	0.229349	0.434149	0.457674	-0.546268	-0.195563	1.15138	-0.465153	-0.811679	1.26742	0.493707	0.0509322	-0.401372	-0.179243	0.841774	0.567692	-0.25907	0.120631	0.850531	-0.0659354	-0.0448247	0.630189	-0.414248
654627	1364	955	FALSE	TRUE	118	3	ER_mitochondria_1	-0.458823	-2.54899	-1.22477	0.181033	1.50703	0.70942	-1.8755	-1.13933	0.927192	-0.80537	1.32564	-0.56867	0.0732229	0.727602	0.0151978	-0.583316	0.0735751	0.0922115	-0.618748	-0.229254	0.788568	1.60202	1.17088	-0.291226	-0.852971	-0.281872	-0.935405	0.186073	-0.191723	0.832014	0.173948	0.593007	0.524512	0.505747	0.509577	0.477664	0.779708	-0.743084	0.51704	-0.171277	-0.263691	0.581264
614887	1385	919	FALSE	TRUE	118	2	Cell_periphery_2	3.95115	-0.0311737	-1.94238	-1.25005	0.60796	0.99496	0.391447	-0.94885	-0.361133	1.7423	-0.269985	-1.55885	-0.188232	0.370041	0.756297	0.385691	0.527747	-0.535189	1.30389	0.138506	1.57466	1.10392	0.202631	1.00058	0.0503467	0.70626	-0.494491	0.64979	1.02265	-1.24139	0.774576	0.198025	0.417104	0.209084	0.097605	0.455504	0.246983	-0.562922	-0.100698	-0.0847772	-0.0683159	-0.104831
706120	1538	1005	FALSE	TRUE	118	2	Cell_periphery_2	3.12555	-0.100305	-2.3927	0.63512	-0.317433	-0.789696	0.545726	-0.439383	0.210085	-0.442919	1.13905	-0.674841	-0.492228	0.337965	-0.396504	-0.362039	1.1105	0.246972	0.263991	0.0255517	0.906257	-0.487605	-0.680313	1.24061	-0.890962	-0.413022	-1.09049	-0.260701	1.07312	-1.69525	-0.0354926	0.198846	-0.0981299	0.618704	-0.745648	0.0808035	-0.21378	0.994109	0.165774	-0.363522	0.420712	0.338605
702886	1533	1002	FALSE	TRUE	118	3	ER_mitochondria_1	0.471681	-1.47728	-1.58361	0.454876	-0.0568729	-0.946384	-1.35479	-1.60781	-1.15316	1.60113	-0.0779837	-1.78756	-0.194353	0.374554	-0.637879	-0.726544	0.918633	-0.896574	0.280593	0.727888	-0.584789	0.787695	0.0947591	0.683295	-0.260936	-0.201724	-1.47217	-0.450194	-0.0766695	-0.227253	-0.270921	-0.417148	-0.140835	-0.416677	-0.231945	-0.261694	0.345604	0.111559	-0.289005	-0.19959	0.309276	-0.959074
662252	1392	962	FALSE	TRUE	118	3	ER_mitochondria_1	-2.7629	-2.62205	1.04266	0.534648	-0.356368	-1.42144	0.519496	-1.24958	-1.46184	-1.07166	0.373793	-1.04393	-0.193539	0.982991	0.817416	-0.522532	0.140215	-1.26819	-0.570161	-0.25326	0.102543	-0.931882	0.963014	-0.730797	0.674682	0.148583	0.302237	0.503645	-0.424776	0.58028	0.782823	-0.234569	-0.380674	-0.32541	0.14942	0.233341	-0.216742	0.0591102	-0.254048	0.116553	0.857339	-0.0413887
760146	1522	1059	FALSE	TRUE	118	1	Cell_periphery_1	5.31251	0.185379	0.953198	0.186206	-0.385719	-1.09718	0.18899	-2.42899	0.457203	1.17084	0.365528	0.69871	-0.921792	0.0336936	0.18297	-0.735828	-0.857687	0.0836566	-0.0567923	-0.425492	-0.38915	-0.555918	-0.884665	0.554319	-1.02342	1.65822	-0.0184393	-0.790787	0.848687	-0.425445	0.0492936	-0.482855	1.11781	0.112736	0.0385094	-0.242933	0.486102	0.450681	0.700146	0.74364	-0.202648	0.340187
711348	1421	1010	FALSE	TRUE	118	3	ER_mitochondria_1	-0.993198	-1.99936	0.26047	0.524539	0.443192	-1.28532	2.70526	-0.672844	-0.0357524	0.131372	-0.115962	-1.24628	0.289861	-0.321057	0.257731	-0.528117	0.332114	-0.254979	0.705775	1.08835	0.0736854	-1.91248	0.200159	0.446343	-0.0856679	0.248794	1.21428	0.691426	0.502336	-0.950787	-0.249909	-1.06034	1.82203	-0.468851	-0.0266304	0.760128	0.0835573	-0.207167	-0.574782	-1.07861	0.18747	0.252084
646883	1346	948	FALSE	TRUE	118	4	ER_mitochondria_2	3.29469	-0.495833	-1.91113	-1.68988	-0.729974	-0.127635	0.829776	-2.51136	-0.622217	1.03946	-0.737211	0.683454	1.31973	-1.46993	-1.72484	-0.502411	0.0159241	-0.455671	-0.0539432	-0.584311	-0.622294	0.352654	0.35784	-0.468077	-0.131992	-1.10433	-0.0786887	0.0231672	-0.373423	0.829036	-0.00515767	0.429053	1.82091	0.549557	0.0841626	0.140415	0.00764781	0.848777	0.474255	-0.485252	0.966221	-0.197761
637245	1540	939	FALSE	TRUE	118	2	Cell_periphery_2	4.91837	-0.00136333	-1.22364	0.221567	-1.63276	-1.22077	0.18009	-1.55435	0.777994	0.704625	-1.49592	1.17454	0.530577	-0.926222	-0.588611	0.27307	1.18328	0.452574	0.483315	-0.467686	-0.301128	-1.0197	-0.354871	-0.469591	0.303675	0.13139	0.166867	-0.198538	-0.628074	0.843007	0.0600074	0.984873	0.808094	0.361374	-0.0342824	-0.771631	-0.0337669	-0.0446384	-0.23443	-0.210339	-0.588503	-0.127947
733958	1385	1032	FALSE	TRUE	118	2	Cell_periphery_2	6.48849	0.899118	-0.0442337	1.38925	0.45005	0.161503	-0.166589	-1.1819	-1.1657	-1.81704	-0.971456	-1.12022	0.187949	-0.465492	-0.0513582	-0.00657742	0.265987	0.888222	0.26153	0.776162	-0.313747	0.439263	-0.653366	0.360747	-0.90997	-0.0728216	-1.83574	-1.63927	1.02344	-0.43674	0.274982	0.263342	0.311233	-0.0992444	0.169932	-0.241719	0.0370317	0.943068	0.311131	0.170578	-0.488476	0.282066
608043	1404	913	FALSE	TRUE	118	4	ER_mitochondria_2	2.32115	-1.12741	-0.57148	0.112324	-0.291005	0.265127	2.17528	0.0811862	1.97252	0.204799	-0.962783	0.888817	0.184691	-1.29181	1.13595	0.502707	1.05654	0.364856	-2.44599	0.170464	0.154777	-0.640856	-0.570342	0.218576	0.344451	1.29057	-1.0057	-0.489063	0.505967	-0.560338	0.217525	0.773161	-0.501404	-0.0624766	0.265777	0.137752	-0.909997	-0.475777	-1.06947	0.178449	0.0892901	0.276105
576752	1431	886	FALSE	TRUE	118	4	ER_mitochondria_2	2.17659	1.50082	0.241261	-2.08196	-0.313255	0.168739	-0.618317	0.216872	-0.973125	-0.792759	1.74815	1.48002	0.135361	1.36933	0.922856	-0.402813	2.0659	-1.33696	1.72847	0.517822	0.900493	1.37591	-0.338135	-1.87329	0.236485	-0.569782	0.307068	0.107503	-0.839157	0.116426	-0.0180848	0.746599	0.751026	-1.29718	0.188723	0.473838	-0.581198	0.184781	0.00253883	-0.412593	0.382436	0.38332
714520	1426	1013	FALSE	TRUE	118	3	ER_mitochondria_1	-1.73482	-3.06044	2.45495	1.5433	1.66008	-0.702474	-0.911007	0.301814	0.681949	-0.414065	-0.346644	0.636621	1.05134	0.0266116	0.5751	-1.06729	0.36587	-1.57824	-0.250042	0.0694972	0.137931	-0.547638	-0.00572929	0.618647	-0.155072	0.227539	0.63661	-0.240231	0.290997	-0.852793	-0.624361	0.670367	0.735087	-0.0282837	0.731516	-0.736219	0.786045	0.533636	-0.28488	-0.977685	-0.602936	0.518964
657894	1404	958	FALSE	TRUE	118	7	Endosomes_golgi_1	-5.1454	-2.58172	0.843668	0.397924	0.0789391	-0.17702	-1.22885	1.01097	0.185546	-0.0994398	0.0880616	-0.0363464	0.237054	-1.10341	0.515639	0.7435	0.562052	-1.02405	-0.41662	-0.655329	-0.219862	0.4008	-0.188468	-0.136243	-0.568219	-0.878823	0.306095	0.790419	0.364968	-0.0682311	-0.2178	0.597132	0.548971	0.209972	-0.37134	0.142385	0.656867	-0.00479166	0.175756	-0.00504935	0.862827	0.0776749
672776	1394	972	FALSE	TRUE	118	7	Endosomes_golgi_1	-4.59596	-2.27419	-0.417785	0.623853	0.208277	1.3585	0.55485	-0.465647	0.0628733	-0.303491	1.16252	-0.213784	-0.372592	-0.164938	0.616451	-0.121693	0.342208	-0.117946	0.676556	0.776623	0.0980365	-1.24418	-0.22696	0.966405	1.31187	-0.585006	0.372013	-0.664005	0.122445	0.847191	-0.0518271	-0.149519	0.0852427	0.0822415	-0.147797	0.350257	0.00502772	-0.790932	-0.172941	0.0139062	0.694032	-0.486757
704961	1459	1004	FALSE	TRUE	118	7	Endosomes_golgi_1	-4.61191	-2.499	1.17989	1.13237	-1.03623	0.136324	-0.440958	-0.383348	0.64202	-0.584976	0.4319	1.14529	0.152747	-0.235516	-0.833111	1.18863	-0.270036	-1.37368	-0.307876	0.831632	-0.607807	0.68158	0.842048	0.479146	0.6223	0.0691646	0.532919	-0.871428	0.439448	-0.64697	-0.303202	-0.00591342	-0.764996	-0.0150334	-0.352135	-0.687018	-0.00597976	0.158515	0.0226659	0.565566	-0.0341489	-0.0607567
667676	1495	967	TRUE	FALSE	118	0	Nucleolus	-4.72891	2.44393	0.318699	2.20776	0.8535	0.870402	0.904554	-0.913915	-0.456898	0.389741	-0.724787	0.952399	-0.295363	-0.415345	-0.198731	0.168232	0.420333	-0.186377	0.0758572	-0.116571	0.63684	0.334015	0.0576592	-0.719903	-0.492274	0.239842	0.109138	-0.29967	-0.101417	0.131612	-0.133627	-0.534786	0.0133682	-0.00116591	-0.372341	-0.463564	0.138999	-0.0519105	0.248211	-0.368836	0.000538764	-0.488496
778483	1498	1077	FALSE	TRUE	118	4	ER_mitochondria_2	4.72573	-1.47355	-0.23933	0.100869	0.070577	1.44993	1.04552	0.80022	1.18409	0.68521	0.172141	-0.653456	-0.415833	-1.76762	1.65926	0.557326	-0.107176	-0.674216	-0.114552	-0.981033	0.0160917	-0.396857	0.379246	-0.951549	0.187864	-0.998247	-0.08927	0.309719	0.126341	0.437368	0.972965	0.65458	-1.10234	0.689894	-0.107932	-1.30996	0.63134	0.0963062	-0.182908	-0.253059	-0.633205	-0.5914
710371	1510	1009	FALSE	TRUE	118	4	ER_mitochondria_2	0.221039	-2.18261	-1.13755	-0.800122	-1.38905	-0.0693239	-0.860728	0.666832	0.904739	-0.654761	-0.121629	-1.13957	-0.20736	1.03437	0.512739	-0.421948	-0.539537	-0.538944	-0.173654	1.16083	-0.177004	-0.303712	0.889681	1.19486	1.31348	-0.809941	-1.51093	1.0758	-0.758403	-0.452589	0.505447	0.464045	-0.237477	0.889854	-1.06242	0.493285	0.453773	-0.0797607	-0.0903359	-0.171018	0.0912517	0.908458
719684	1379	1018	FALSE	TRUE	118	1	Cell_periphery_1	3.01682	-1.02763	0.443827	-0.934358	0.39518	0.618514	0.220646	-1.32639	0.628214	-1.86926	-0.437499	-0.688822	-2.06816	0.0975155	1.02549	1.05652	-0.572443	0.840307	-0.405696	0.694366	0.1392	0.295016	-0.127905	0.873575	1.40285	-0.666636	-0.954648	0.64141	1.93925	-1.17393	-0.361999	-0.148251	-0.0352984	0.439704	-0.13344	0.094977	-0.925431	0.263625	0.278878	0.0449489	0.858873	-0.111274
680701	1353	980	FALSE	TRUE	118	3	ER_mitochondria_1	-2.28134	-1.27681	-1.5571	-0.277787	-0.104741	-1.60174	-0.344507	-0.259632	0.604671	1.1996	0.66714	-1.40121	-0.879663	0.289711	-0.199416	-1.85783	0.161333	-0.209704	0.628495	-0.967934	0.708287	0.467233	-1.40348	0.697175	0.759919	0.375697	-0.0149181	-0.102634	0.94605	0.476398	0.141719	0.116471	0.254175	0.0496868	0.102396	0.48234	0.712713	0.104648	0.858633	0.445513	0.0926082	0.562735
692608	1517	992	FALSE	TRUE	118	3	ER_mitochondria_1	-2.84053	-2.41902	0.236751	-0.0930069	0.555003	0.299778	0.0860617	1.54568	2.31845	0.224742	-0.101848	0.0137136	1.91187	-0.651869	-0.530714	0.0919268	-1.09038	-0.231958	1.13602	-0.264708	-0.950026	0.720273	-0.660121	0.6019	-1.044	-0.767878	-0.68034	0.260245	-0.748865	-0.190063	0.527477	0.184433	-0.879563	0.340063	0.0298979	0.42148	-0.207018	0.921682	-0.437571	-0.4318	-0.85639	0.551514
683629	1379	983	FALSE	TRUE	118	3	ER_mitochondria_1	-1.11841	-1.66155	-1.22801	0.13626	2.26418	0.0435515	-0.603192	1.45881	-0.385967	-0.572284	-0.411214	0.686383	-1.10058	-0.456495	0.775982	-0.0435848	0.0258992	0.725335	-0.589152	-0.319708	-0.168714	0.88195	-0.331309	0.39691	-1.33271	-0.293016	-0.139068	0.396341	-0.209517	-0.434512	0.742575	0.438043	-0.290927	-0.238697	0.562403	-0.397973	0.19733	-0.887055	0.349245	-0.60995	-0.318459	0.595458
716549	1382	1015	FALSE	TRUE	118	4	ER_mitochondria_2	2.38029	-1.44939	-0.352384	-0.475203	0.0455259	-1.22197	-0.590211	-0.16553	1.55688	0.724972	0.155005	0.729069	0.0674853	-0.54231	-0.75173	-0.501869	-0.512611	-0.749175	-0.694284	1.54427	-0.212926	-1.60265	-0.809608	0.500273	0.693534	-0.206835	0.00807551	-0.457674	-1.02492	-0.743143	-0.13728	-0.184183	0.270868	0.501219	0.475751	0.182838	1.04522	-0.479537	0.499447	0.704065	0.0977223	0.0252575
624984	1482	928	TRUE	FALSE	118	0	Nucleolus	-3.20636	3.01524	-1.35924	1.39529	-1.69019	-0.781521	0.132957	0.362462	0.0775001	-0.372143	-1.19043	-0.691742	1.09509	-0.498449	-2.26663	0.207609	-0.475097	1.11209	-0.676933	-1.75563	-0.0653152	0.0565714	0.887055	0.232953	-0.486062	-0.492582	0.11733	-0.688757	-0.179955	-0.386827	-0.136963	-1.34246	0.465147	-0.518888	0.939195	0.620408	0.52191	0.210115	0.536204	-0.229881	-0.0348523	0.0283686
665539	1480	965	TRUE	FALSE	118	0	Nucleolus	-3.09166	2.08832	-1.96997	0.6942	0.981817	-1.34528	-1.83556	-0.263612	-1.99985	1.81113	-0.301844	1.40581	-1.18719	-0.898947	-0.373594	-0.624741	0.221935	-1.01758	0.741805	0.594121	-0.432012	0.610994	1.53102	-0.177665	-0.293167	0.361073	0.954763	0.772694	0.404318	0.575877	-0.225189	-0.740869	-0.945152	0.670309	-0.45425	-1.05113	-0.635982	0.014701	-0.205736	0.192944	-0.262668	0.189861
581493	1473	890	TRUE	FALSE	118	6	Cell_periphery_3	2.31383	-0.383476	1.31373	0.0758511	1.47233	-2.28696	0.413423	0.652232	-0.601272	1.00316	-0.649645	-0.432473	1.16502	-0.505578	-0.1496	-0.442719	0.271569	2.58434	0.160637	-1.40358	0.396766	-1.02772	0.155684	0.496152	0.524441	0.348431	-0.767601	1.29935	0.288291	0.0929925	0.21969	1.07675	0.739008	-0.653991	0.886166	-0.425548	0.682553	0.592731	-0.611854	-0.087591	0.103785	-0.425668
618433	1551	922	FALSE	TRUE	118	1	Cell_periphery_1	4.28647	0.589382	2.96576	1.12456	0.42034	-0.994769	0.25881	-2.51706	0.723809	0.298708	1.05948	0.33251	-0.282075	-0.714267	-0.894592	-0.0279709	-0.715885	-1.77928	-1.13612	-0.328546	0.543363	-0.651005	0.476125	-0.722343	-0.653615	-0.996976	0.728204	0.205624	0.287696	0.0307179	0.199216	-0.660664	0.251633	-0.874463	-0.598859	0.0519531	-0.174423	-0.32041	0.780795	0.0931502	-0.403134	0.457076
748534	1526	1047	FALSE	TRUE	118	1	Cell_periphery_1	4.69001	0.570042	0.670993	-1.13003	0.258227	0.400274	-1.47958	-0.539335	-0.391295	0.766438	0.622597	1.06215	-0.832378	0.313948	-0.198987	-0.383101	-0.787125	-0.00805053	1.05924	1.34313	-1.46675	0.321644	0.569232	0.755692	-0.90068	-0.821844	-0.886357	-0.635413	0.494603	1.0496	0.523646	0.145499	0.130992	-0.933747	0.428015	0.619626	0.476197	0.487368	-0.196049	-0.666319	0.121632	0.689597
695552	1479	995	TRUE	FALSE	118	5	Nucleus	-4.36025	0.756555	1.91768	-0.510002	-0.282742	-0.331376	-2.33048	0.143887	1.46256	0.24389	-0.194052	-0.0783443	1.17154	0.00221131	0.94472	-0.182753	0.592253	0.345633	-0.55007	1.07696	0.819705	-0.0752927	0.428461	-0.699334	0.30602	0.358362	0.0857544	-0.312817	-0.6704	0.12559	-0.124881	-0.139576	0.29452	0.294589	0.481606	0.0126886	-0.753018	0.0650383	0.211376	0.942249	-0.311516	-0.36038
749467	1508	1048	FALSE	TRUE	118	1	Cell_periphery_1	4.942	0.144267	2.42763	-0.997162	-0.147398	-0.105793	0.644971	0.650423	-0.769809	0.309558	0.961356	1.28686	-1.0675	1.08413	0.959265	-0.106796	0.593479	-1.23374	-0.724173	0.553202	0.303534	-0.755273	-0.132118	-0.111111	0.0326866	0.131609	-0.830084	0.192462	1.21014	-0.238075	0.785948	-0.232367	0.0563808	0.263931	0.854229	-0.24575	-0.0421865	0.778523	-0.638576	0.139805	-0.389472	0.0163211
743689	1374	1042	FALSE	TRUE	118	2	Cell_periphery_2	5.92799	0.968189	-0.2653	1.25611	-0.767614	0.910649	-0.0464599	-0.99656	-0.463487	-1.76369	1.86061	0.482457	-1.4246	-0.455529	0.0600189	-1.34222	-0.462373	1.89664	-1.05451	0.497104	0.132949	0.161262	-0.352948	0.683107	-0.169981	-0.240935	-0.602718	-1.17529	0.214995	-0.536371	-0.66378	0.0308656	-0.614739	-0.23845	-0.361641	-0.317014	0.870452	-0.167351	0.154541	0.510381	0.54754	-0.136289
639381	1499	941	TRUE	FALSE	118	0	Nucleolus	-3.8558	3.75447	1.51414	-0.434337	0.146428	-2.05427	0.7886	-0.531836	0.996154	-0.510663	-1.07621	-0.91822	-0.0851681	-0.327045	1.20572	-0.048237	-1.55565	-0.951331	0.273752	-1.12244	0.38317	-0.573765	-0.199183	0.0485059	-0.647551	0.762799	-0.616812	0.756197	0.361512	0.672481	1.48855	0.17058	-0.284834	0.0118106	-0.269671	0.621772	-0.359446	-0.221609	-0.24413	0.945434	0.122294	0.535894
616033	1400	920	FALSE	TRUE	118	4	ER_mitochondria_2	2.55184	-0.995371	-2.06886	-0.715951	-0.344173	0.947875	-0.702184	0.765778	-0.821197	0.16934	1.97995	0.878748	0.33104	0.467834	-0.649482	-0.911848	0.330962	0.0575445	-1.19885	-1.46118	0.0816274	0.923885	0.517607	-0.150241	-1.59052	1.73377	-0.634646	-0.00627291	-0.280889	-0.59736	0.46187	-0.199026	-0.264486	-0.457756	0.00854121	0.382438	-0.594405	0.0855184	0.0351624	-0.0349134	0.826133	-0.329827
697498	1418	997	FALSE	TRUE	118	7	Endosomes_golgi_1	-2.91672	-3.38427	-0.575269	-1.14137	-1.10297	-0.517977	0.216396	-1.18266	-1.03342	1.36621	-0.383381	0.337749	-1.27713	-1.07835	1.07488	-0.000297754	-0.935094	-0.698833	1.26572	0.81895	1.61031	0.111408	-0.154053	-0.122844	-1.01501	0.31019	-0.558755	0.289895	-0.0312129	-0.0999277	-0.365964	0.422293	-0.0164636	0.947919	-0.161504	-0.913139	0.48119	0.655121	-0.114833	1.12273	-0.0890791	0.13029
591785	1455	899	TRUE	FALSE	118	0	Nucleolus	-2.75513	2.37413	1.95202	-1.2949	0.0241347	0.69558	-2.11759	-0.385459	-1.29723	1.55447	-0.955046	1.56275	0.0697538	2.06571	-0.412048	-0.419091	-0.641239	0.710969	0.649097	0.824153	-0.273783	-0.98435	-1.561	-0.214789	0.365442	-0.890535	0.135186	0.774206	-0.642324	1.2694	0.413013	-0.728993	-0.463536	-0.131528	-0.30071	0.223045	1.16335	0.435801	-0.630439	-0.127123	-0.331035	-0.422725
596478	1494	903	TRUE	FALSE	118	0	Nucleolus	-1.03163	0.930707	-1.40421	1.69957	1.57272	-0.748567	-0.474386	-0.0433967	0.529978	2.37506	-1.09024	1.60921	0.240702	-0.390917	0.925958	0.498401	-0.568819	0.899539	-0.875701	1.55316	0.549814	-1.14413	0.652454	-0.551308	-0.414128	0.580623	-0.7754	0.348623	-0.385963	0.566675	-0.734693	0.438071	-0.164587	-1.094	0.533327	0.886872	0.338133	0.469405	0.248038	-0.836421	-0.26103	0.161034
662407	1547	962	FALSE	TRUE	118	4	ER_mitochondria_2	2.42201	0.713733	-1.49531	-0.748459	0.690906	-1.24544	0.539363	0.819974	0.994917	0.0740691	-0.631282	-0.117054	0.54159	-1.25866	-0.783712	0.498954	0.58467	-0.806235	0.293393	0.914291	-0.529606	-0.442991	0.601303	1.34683	-0.539597	-0.0230409	0.090431	-0.0246204	-0.0267772	-0.0491449	-0.503545	-0.234713	-0.524004	-0.00738719	-0.993819	-1.38981	0.457774	0.418405	-0.116007	0.359354	0.519332	-0.420094
618313	1431	922	TRUE	FALSE	118	0	Nucleolus	-1.64547	4.82346	-1.16332	0.209544	1.17086	1.70721	0.35875	2.5439	0.0613641	0.43297	-0.670994	0.330251	1.28102	-0.471854	-0.25772	-0.219436	0.424634	-0.382846	0.678652	-0.49612	0.344081	0.373278	-0.406326	-0.114803	-0.0769083	-1.39632	0.557427	0.296035	-0.663582	0.189144	0.424511	-0.671426	-0.463539	0.383105	-0.584996	-0.0455926	0.18502	-0.200454	-0.251663	0.222438	-0.192085	0.136946
667666	1485	967	TRUE	FALSE	118	0	Nucleolus	-4.75573	1.82864	-0.404416	1.72491	-0.772655	0.145597	0.166855	-0.613769	0.46933	0.0100689	1.21164	0.0258258	0.511325	1.0442	0.255161	0.354144	-1.07513	0.610509	0.521828	-0.612213	0.210396	-0.865395	0.0779522	-0.700815	-1.0122	-0.787069	-0.0751267	0.373564	-0.254989	0.987888	0.145452	0.754695	-0.596354	-0.00752813	0.315961	0.362135	-0.683723	-0.215407	-0.516676	1.19623	0.0134152	-0.772754
639375	1493	941	TRUE	FALSE	118	0	Nucleolus	-5.22714	2.41723	0.377343	0.129589	-0.211587	0.432999	0.531945	0.16169	1.49051	0.627064	0.0815217	0.203693	-0.767149	0.11709	-0.0934146	0.00968813	0.315083	0.114441	-0.352377	-0.33513	-0.444603	0.633198	-0.395055	0.901041	-0.197766	0.658523	0.626652	0.930137	0.622148	-0.426925	-0.419789	0.172608	0.574632	-0.151721	-0.270405	-0.0220938	-0.395633	-0.0191834	-0.202818	0.860334	0.162179	-0.0436593
744673	1423	1043	FALSE	TRUE	118	2	Cell_periphery_2	6.11435	-0.0616179	0.45237	0.864899	-0.935532	0.541434	1.53469	-0.193433	0.944784	-0.0314488	0.756248	1.8215	-0.356548	-0.625634	-1.41799	0.555749	-0.207262	-0.961184	1.07525	0.293345	-0.570713	-0.463057	0.598395	-0.490465	0.560222	-0.513634	-0.581614	0.400839	-0.134547	-0.0679937	0.252594	-0.986122	0.00038889	-0.254869	-0.155112	0.685753	0.138177	0.701696	-0.546406	1.28458	-0.960547	0.300037
726984	1453	1025	FALSE	TRUE	118	4	ER_mitochondria_2	2.47506	-0.905754	0.175969	0.816163	-0.478137	-0.237845	1.26432	0.0297866	1.02377	1.21403	-1.24918	0.208541	1.63864	0.593565	0.726894	-0.428683	-0.422413	2.69439	0.849532	-0.0414664	0.628955	0.155919	-0.0308633	-0.0314104	0.887495	-0.306079	-1.01841	0.255364	0.61571	0.459591	-0.0729495	-1.03066	-0.574849	0.118369	0.278861	0.845489	0.029666	-0.128324	-0.770667	-0.295503	-0.766639	-0.151498
666562	1444	966	TRUE	FALSE	118	0	Nucleolus	-3.61531	2.72846	1.38455	0.603146	2.06617	0.0831993	1.63862	-0.744333	-0.462867	0.634235	0.620181	0.568302	-0.415406	0.453957	-0.0311236	1.2154	-2.12951	0.918878	-0.220681	1.27443	-0.853241	0.55383	0.456198	0.291813	-1.10055	0.0340115	-0.532504	0.236027	0.577282	0.433685	-0.819024	-0.481925	-0.161916	-0.126434	0.0854313	-0.298932	1.15371	0.411825	-0.8456	-0.300682	0.431597	-0.287361
655858	1523	956	TRUE	FALSE	118	0	Nucleolus	-2.61287	2.47469	-0.181255	-0.705038	1.96024	0.56032	-0.181995	-0.036622	-0.170748	-0.453806	0.56638	-0.00945535	1.62891	-1.44381	-0.471965	1.07749	0.619673	-0.134829	-1.0967	1.14422	-0.340978	0.725248	-0.526847	-0.561112	-0.35689	1.65793	-2.04936	-0.460031	1.54408	-0.239949	-0.402735	0.0705817	-0.141868	0.18132	-0.0698904	0.838935	-0.577974	-0.469646	0.450603	0.672703	-0.353764	0.252767
616075	1442	920	TRUE	FALSE	118	0	Nucleolus	-3.12302	4.1879	0.292085	-0.903723	0.105068	1.24943	0.549582	-1.34911	-1.78131	0.632661	-0.184927	-0.398383	0.929005	0.522796	-0.199008	-1.45852	-0.416478	-0.305707	0.292539	0.248971	0.727173	-0.0309235	-1.65319	0.0456411	0.830131	0.0282898	0.932387	-1.53841	-0.367658	0.197851	0.787831	0.58634	-0.17446	0.485541	0.283999	-0.0225755	-0.185195	-0.233587	-0.19748	0.089196	-0.167013	-0.136447
740929	1508	1039	FALSE	TRUE	118	6	Cell_periphery_3	2.26811	-0.576355	1.74341	-0.325282	-0.299124	-0.954467	1.26516	0.586019	-1.0549	0.694259	0.760689	0.219697	0.831032	0.197052	-0.556108	-0.654594	-0.331951	-0.555651	-1.04959	0.907175	-1.25318	-1.86843	0.633265	-1.23286	-0.143724	-0.818272	0.478318	-0.966666	-0.885144	-0.243587	-0.0708961	-0.0452177	-0.29906	0.826447	1.38146	-0.127789	-0.0460318	1.04459	-0.477312	0.499262	0.0928237	0.329158
689495	1401	989	FALSE	TRUE	118	3	ER_mitochondria_1	-2.39407	-2.77482	-0.488763	-0.330995	-0.1275	-0.593612	-0.0185021	1.66402	0.185469	-0.507657	0.254923	2.12957	-0.2911	-0.266087	0.546361	0.778952	-0.170413	0.918667	-1.46184	0.84358	-1.1716	-0.971204	-0.496883	0.358471	0.141203	-0.344601	0.235943	0.98273	-0.28218	0.883873	-0.120152	-0.414232	-0.22961	0.363643	0.336365	-0.212104	0.153193	-0.770432	-0.603256	-0.225686	0.311376	-0.349661
674798	1422	974	FALSE	TRUE	118	7	Endosomes_golgi_1	-5.12686	-2.22812	1.46133	-1.34841	-2.0593	-0.0849954	0.626438	0.21401	0.134752	0.661457	0.674863	-0.433687	-0.0376276	0.690674	0.778939	1.30778	-0.592495	-0.249925	-1.0164	0.183856	0.0361579	1.18576	-0.917915	0.821372	-0.852363	-0.31297	0.450801	-0.0567423	0.45404	0.217084	-0.227782	0.255991	-0.312448	-0.286659	-0.538907	-0.989747	0.747404	1.04532	0.430281	-0.247676	-0.374683	0.193832
576741	1420	886	FALSE	TRUE	118	1	Cell_periphery_1	4.16451	0.483619	1.2488	-0.728204	2.27445	1.56156	0.490542	0.00666994	0.214629	0.790168	0.149132	-1.0964	1.61699	1.65053	-2.12712	0.701227	0.346231	-0.907958	-0.200942	-0.27915	0.578578	-0.593513	-0.322304	-0.260091	0.149118	-0.416506	-1.09134	0.922373	-0.0741707	-0.45364	1.08049	0.746685	-0.832741	-0.0643745	0.0510974	-0.190646	-0.848754	-0.0753445	0.51981	0.401607	0.0992183	-0.118242
654638	1375	955	FALSE	TRUE	118	3	ER_mitochondria_1	-0.84266	-2.90835	-1.00705	-1.19646	2.11068	1.537	-0.538778	-0.209027	0.893936	-0.415499	-0.0129061	-0.171839	-1.13746	-1.41779	0.28702	0.61753	-1.85181	0.163112	-0.35108	-0.181458	-1.05058	0.742735	-0.788944	-0.425771	0.613118	-0.577826	0.235044	0.172299	-0.236823	0.643929	0.169294	-0.427972	-0.214629	0.614596	-0.110938	0.851051	-0.546445	0.856914	-0.708607	-0.0995345	0.30693	0.102191
603557	1519	909	FALSE	TRUE	118	4	ER_mitochondria_2	3.70074	-1.22857	0.0530414	-0.0918904	0.0453078	-1.78892	1.5665	0.601614	-0.998856	0.581709	0.535781	-0.347027	-0.850481	-0.161834	0.210511	-1.79394	0.322891	-1.45513	-0.593668	-0.0705801	-0.486075	-0.608133	-0.0763978	-0.591885	-0.576308	-0.505276	-1.20574	1.41273	-0.0107972	-0.90543	-0.443756	0.647777	-0.156714	0.171859	1.38374	-0.575713	-1.00692	-0.294021	0.122012	-0.667946	-0.710993	-0.167296
643687	1461	945	TRUE	FALSE	118	5	Nucleus	-4.60604	1.3814	0.632535	-0.0859633	-0.662215	-0.291133	1.37884	0.787569	-1.87386	-1.21791	-2.54033	1.28576	1.02657	0.233939	0.131372	-0.0108188	0.603342	-0.403436	0.634122	-0.80651	-1.5295	0.532616	-0.122206	0.843099	-0.724405	0.412137	0.186585	-0.489929	-0.501566	0.611154	-0.38709	0.160795	0.261119	-0.341181	0.485544	-0.0594494	0.327342	0.27651	0.298428	0.0381873	0.222114	-0.171652
685627	1448	985	FALSE	FALSE	118	5	Nucleus	-5.98734	-1.94141	1.36016	-2.03314	-1.75676	0.763168	-0.659504	-0.704847	-0.994711	0.224811	-0.965703	0.285693	-0.716916	0.242734	-0.412227	-0.235674	0.285176	0.317959	1.12545	0.948998	-0.40729	-1.34102	0.117563	-0.176975	-1.26559	-0.00384929	0.335375	0.64274	-0.408279	0.326298	-0.276775	0.197767	0.638181	0.0916765	-0.727196	1.16703	-0.768908	-0.227561	0.20222	0.00921653	-0.198973	0.106569
672848	1466	972	TRUE	FALSE	118	5	Nucleus	-4.17273	0.981727	-0.0184122	1.18086	0.0933247	-0.40138	0.780634	-2.22298	-0.0477125	-0.311408	1.48047	-0.54167	0.791687	-0.931158	0.377727	-1.35548	0.18757	0.571833	-0.994738	1.37924	-0.809131	0.21013	0.648551	1.03889	0.266665	0.642915	0.128014	0.158158	0.165067	0.142871	-0.964162	0.352896	0.204317	-0.588377	0.0521804	-0.486802	0.0102839	0.356831	0.203125	0.26731	-0.07695	0.469335
685522	1343	985	FALSE	TRUE	118	3	ER_mitochondria_1	-1.77343	-2.29345	-0.891905	1.08985	1.48264	0.0780757	-0.423967	-1.16037	-0.442366	0.15922	-0.700361	-0.898221	-0.629576	1.13012	0.746005	-0.279386	0.361476	-1.18902	0.612338	-1.60974	-0.467629	0.0774109	-2.07966	0.224395	0.295	-0.954048	-0.0661515	-0.0248493	-0.525746	0.404315	-0.770529	-0.059096	-0.181183	-0.958743	0.342753	-0.503395	0.272907	-0.472304	-0.558345	0.81994	0.251347	0.303108
661330	1554	961	FALSE	TRUE	118	2	Cell_periphery_2	4.23837	1.08656	-0.843129	0.473293	-1.2019	0.498113	0.394925	0.364661	-0.858068	-0.0984976	-0.105778	0.973285	-0.865024	-0.315006	-0.476612	-0.120064	-0.614244	-0.416948	0.252531	-0.276828	0.885806	-0.90572	-0.0407008	0.331302	0.884046	-0.0911896	0.660806	-0.0996268	0.0546087	0.845313	-1.07086	0.239437	1.15341	-0.206439	-0.523591	0.531502	0.31017	0.206999	-0.220005	0.164926	0.598492	-0.210924
581561	1552	890	FALSE	TRUE	118	2	Cell_periphery_2	5.45433	1.10357	-0.723399	0.522332	1.35859	-1.41396	-0.922604	-0.884875	-0.175112	1.03467	-0.580258	0.85626	-0.662005	0.683707	0.871099	0.847266	0.891331	0.755295	-0.209593	-0.201503	-1.13209	0.119359	-0.543755	-1.32358	0.12738	0.108997	0.393173	0.627094	-0.554505	-0.0143954	1.11691	-0.828428	0.0363713	0.103272	-0.661952	0.118711	-0.043657	0.412443	-0.3067	0.188457	0.472075	-0.239083
721807	1405	1020	FALSE	TRUE	118	2	Cell_periphery_2	6.427	-0.206397	-0.579634	-0.944235	-0.825491	0.125932	-0.765744	-0.454178	-1.02385	0.602092	-0.682506	-0.89797	0.489882	-0.838121	0.740488	-0.331253	0.912008	0.0928177	0.109705	1.25526	1.133	-0.0828701	1.20624	0.364017	-0.321486	0.340591	-0.246766	0.454897	-1.23768	-0.389974	-0.806923	0.304484	-0.434359	-0.249757	0.185534	0.0179824	-0.228142	-0.23042	-0.00252137	-0.932305	0.215474	-0.202395
613877	1512	918	TRUE	FALSE	118	3	ER_mitochondria_1	-0.64677	-0.230048	-1.18355	-0.695882	0.313512	-0.788788	-0.180833	0.198109	-0.122067	-0.72372	-2.06488	-0.487369	1.26766	-0.341435	1.8001	0.204132	0.155078	-0.840211	0.39677	-0.352477	0.424946	-1.32747	1.05331	-0.27572	1.51413	2.21538	-1.46083	0.102222	-0.128672	-0.644706	-0.338788	0.0400218	-1.08803	-0.474316	0.0538537	-0.722274	1.1959	-0.0518831	0.343666	-0.880565	0.216188	0.439999
657835	1345	958	FALSE	TRUE	118	3	ER_mitochondria_1	0.240847	-1.8773	-2.27721	-0.562354	0.944678	-0.248414	0.0497452	0.770357	-0.26689	1.06933	-0.531698	-0.978992	-0.791116	0.170174	0.126843	0.693744	1.12674	-0.30112	-1.14679	-0.39432	-0.649513	0.614971	-0.23478	-0.592182	0.483399	-0.687698	0.965251	-0.61089	-0.158336	0.34081	-0.44749	-1.37505	0.823507	-0.59892	0.215342	0.686249	-0.2976	-0.508287	1.15681	0.276801	0.596016	0.241153
666516	1398	966	FALSE	TRUE	118	7	Endosomes_golgi_1	-5.86167	-2.70706	1.51346	0.497239	0.969538	0.571674	-0.790058	0.684405	0.682464	0.26299	-0.301586	-0.304921	-1.00894	0.16953	-0.154041	1.39886	0.554818	-1.01386	-0.620152	0.592287	-0.290442	0.463061	0.113321	0.223823	0.25581	-0.394778	0.08966	-0.295649	-0.131669	-0.368786	0.235069	0.00224592	-0.0258234	0.632142	0.00739808	0.351293	0.0558469	0.123425	0.230007	0.131048	1.0934	-0.470991
746539	1417	1045	FALSE	TRUE	118	2	Cell_periphery_2	6.02921	0.235686	0.122497	0.56441	-0.99621	0.00671419	-0.733837	0.070495	-0.584549	-0.559401	0.669177	0.286289	-1.85626	0.30143	-0.132293	0.714462	1.12921	0.5789	0.494229	1.21403	-0.711643	0.820101	0.769969	-0.76865	-0.264273	-0.496645	-0.372498	-0.414002	-0.171281	1.212	-0.751074	0.207155	0.307096	0.156541	0.0815519	0.0374241	0.747938	-0.00285989	0.516394	0.419336	-0.0336652	0.135303
709243	1443	1008	FALSE	TRUE	118	7	Endosomes_golgi_1	-4.1028	-2.22429	1.61487	0.807973	-1.12005	0.67855	-0.170467	-0.542222	1.17066	-0.00922642	0.95599	-0.389493	0.217443	1.00668	0.73857	0.0910262	0.0497452	-0.932156	0.530935	0.63457	0.260518	-0.303359	-0.341592	-1.11379	0.342138	0.485318	0.39082	-0.747883	0.527196	0.091045	0.0301584	-0.499798	0.493675	1.05901	0.55717	0.355233	0.246938	0.037823	-1.27917	-0.733883	-0.0369981	0.293378
643586	1360	945	FALSE	TRUE	118	4	ER_mitochondria_2	2.43154	-0.56181	-2.01246	0.306793	-1.42004	-1.09642	0.905405	-1.57906	0.659255	0.243287	-0.368093	0.0712112	-0.738989	-0.0595131	0.607451	0.0595571	0.937697	-1.46967	0.505179	-1.33533	1.21239	0.838801	-0.494689	1.02304	1.2327	-0.242045	0.36986	0.0990435	1.54606	-0.528174	-0.0920111	1.0723	-0.518833	0.572973	0.729218	0.171378	-0.297599	-1.06555	-0.0499006	-0.708281	-0.4424	0.428117
654631	1368	955	FALSE	TRUE	118	3	ER_mitochondria_1	-1.41352	-2.32977	0.263976	0.438824	-0.455113	0.579699	0.0881161	0.0382643	-0.258761	-2.06262	0.367595	-0.842816	-1.01656	0.644072	-2.01769	-0.350393	0.366648	-0.110462	0.851971	0.260697	0.183745	-0.701315	-0.0886245	0.466102	-0.68854	0.630118	-1.53951	0.00501251	-0.152839	-0.0804823	-0.301609	-0.263001	0.564495	1.245	-0.464492	1.00754	0.139656	-0.649275	0.527077	-0.124623	0.108193	0.141641
709283	1483	1008	FALSE	TRUE	118	3	ER_mitochondria_1	-3.49196	-3.46823	-0.339537	0.690729	-0.569893	-1.0865	1.22998	0.234217	0.858622	-1.26059	-0.517929	2.04407	-0.325583	0.952473	-0.0164268	-0.218826	1.11153	0.538485	0.624073	-0.0464678	1.06884	0.456434	-0.465972	-1.41189	1.06737	0.674992	-0.410408	-0.233604	0.41161	1.23005	0.67206	-0.0135047	0.393791	1.06697	0.305898	-0.370662	-0.0268371	0.413758	-0.166969	0.328465	0.58805	-0.569825
739907	1460	1038	FALSE	TRUE	118	2	Cell_periphery_2	6.52041	0.483155	1.40257	1.27199	0.656149	-0.00472508	-1.10945	0.971517	0.576716	-0.891389	-0.690155	0.820511	-0.395851	0.580677	-0.151365	-0.11549	-0.556381	0.794964	-0.337958	0.269149	0.433382	0.697867	-0.183498	0.311577	-0.0419778	-1.00073	0.316668	-0.400337	0.108682	0.955175	0.611594	-0.684392	0.903847	-1.2807	0.515111	0.133123	-0.237827	-0.714871	0.865197	-0.119538	0.160325	0.077769
764003	1445	1063	FALSE	TRUE	118	2	Cell_periphery_2	4.39378	0.109199	-1.20373	-0.557682	0.33948	-0.557271	0.961491	-0.294903	2.71968	0.217855	0.519022	-0.356409	-0.14858	0.587961	1.62679	-0.256219	0.0985184	1.19304	0.917441	-0.0041514	1.47159	-0.212232	0.913492	1.06215	0.0343347	-0.66844	0.560231	0.251503	-0.0623592	-0.657766	-0.178589	0.154941	0.00595752	0.356818	0.197061	0.485307	0.394372	1.53329	0.0680714	-0.618843	-0.0996872	-0.00251418
752323	1443	1051	FALSE	TRUE	118	2	Cell_periphery_2	4.79211	0.449692	-0.729018	0.284935	-2.17086	0.953989	-1.00057	-0.0557554	0.669451	0.31629	-0.660701	-1.32978	0.577299	0.289442	-0.314417	0.598871	0.079637	-0.128712	-0.545662	-0.11138	-0.751608	0.38268	-0.765376	-0.233127	-0.972355	-0.196736	0.584477	-0.874141	0.175121	0.295679	0.289021	0.482553	0.703504	0.151969	-0.692861	-0.259911	-0.601914	1.02398	-0.471397	-0.47146	0.430002	-0.568437
559917	1536	871	FALSE	TRUE	118	1	Cell_periphery_1	4.88374	-0.454305	1.04345	-0.528676	0.64013	0.751926	-1.29444	0.401209	-0.0677035	-1.10505	0.205075	0.875025	0.557569	-2.2572	0.311699	-1.09193	1.39704	1.09584	-0.726633	-0.212794	0.41952	0.374812	-0.236885	-0.659617	1.14911	1.44833	1.56036	0.0210386	0.790106	-0.13795	0.835674	0.374289	-1.08118	-0.515168	-1.13535	0.212776	-0.115943	-0.823238	0.119269	-0.0825748	-0.097936	0.242452
638279	1476	940	TRUE	FALSE	118	0	Nucleolus	-4.86407	1.27928	-0.00166195	0.0865197	-1.32328	-0.859699	1.24649	-0.492595	1.08867	-0.702226	-0.820362	-0.3537	-0.317597	-0.460601	1.80177	0.215125	0.93312	0.633559	-0.389734	0.00947235	-0.98456	-1.43124	1.2981	0.586676	-0.670824	-0.39928	-0.0229762	0.0477106	-0.304535	0.382987	-0.627183	0.487356	0.489194	-0.342419	-0.0879816	-0.291922	0.821812	0.329433	-0.0456881	-0.819669	0.581987	-0.0201951
665601	1542	965	FALSE	TRUE	118	3	ER_mitochondria_1	0.919648	-2.25684	0.531539	0.293518	0.326516	0.640669	0.92199	0.956639	-0.772601	-0.515014	-0.0337353	-0.878037	-0.0259057	-0.600977	-1.44299	-0.609194	-0.789886	0.386476	-0.357246	-0.787811	0.0200912	-1.20433	-0.576545	-0.0918207	0.0451635	-1.51349	-0.477216	-0.0807965	1.15207	-0.680399	-0.396373	1.71239	-0.110167	-0.219375	-0.188827	0.482527	-0.0723508	0.404922	0.0231414	1.22552	-0.384798	-0.638094
618323	1441	922	TRUE	FALSE	118	0	Nucleolus	-3.4761	3.87346	0.0827853	-0.230729	1.69012	-0.685698	0.51334	-1.03159	0.448484	-0.223234	0.932137	-0.158061	-0.925404	-1.19374	0.760491	0.123496	0.440602	-0.0136411	0.335929	-0.534246	-0.569677	-0.338202	-1.2236	0.070033	0.764845	0.492033	1.37692	-0.277579	-0.38124	0.319635	0.315607	-0.141569	-0.174059	0.439213	-0.558322	-0.111739	-0.136928	-0.104006	0.147465	-0.107209	0.171648	0.813527
750427	1509	1049	FALSE	TRUE	118	1	Cell_periphery_1	4.83385	-0.24118	1.16585	-0.842194	1.50287	0.994529	-1.52515	-0.322807	0.242385	0.242754	0.517829	-0.71514	0.423759	-0.649986	0.18227	-0.953591	-0.0465766	1.23456	-0.738397	-0.427024	1.15149	-0.692265	1.07494	1.29125	-0.104894	0.315734	0.982232	-0.349866	0.966326	0.895255	-0.263547	0.404661	-0.21343	-0.490059	-0.0162018	0.219577	0.996057	-0.875486	-0.800647	-0.028368	-0.239246	-0.148037
641574	1543	943	FALSE	TRUE	118	2	Cell_periphery_2	4.54874	-0.220379	-1.63315	0.636915	-1.31923	0.0430775	1.5869	0.646785	-0.705806	1.03501	1.50524	1.43328	-0.760628	0.443543	1.85614	0.116256	-0.562998	0.502072	-0.0274243	-0.0791583	0.0510615	-0.190136	-0.610202	0.685228	-0.339291	0.688046	-0.230374	0.613867	0.706221	-0.393957	0.203819	0.901367	-0.454868	0.805929	-0.136775	-0.63531	-0.0848523	0.331163	-0.294037	0.192975	-0.515916	0.0301369
761072	1457	1060	FALSE	TRUE	118	2	Cell_periphery_2	4.21659	-0.574704	-0.830203	-0.573643	0.283401	2.261	-0.15682	1.34581	0.884501	1.81139	-1.49778	-0.992806	0.831726	-0.942717	-1.07877	-0.737443	-0.642609	0.444033	0.760212	0.956237	-0.458309	0.413363	0.0967239	0.0635666	0.993493	-0.506892	0.544397	-0.463657	-1.15559	0.963372	0.915085	0.404945	-1.56572	0.403965	-0.676415	0.692382	0.0199391	-0.530216	0.702933	0.309868	0.414362	-0.999295
645897	1462	947	TRUE	FALSE	118	0	Nucleolus	-4.09921	2.20151	0.840819	0.972332	-0.686185	1.05916	1.16018	-0.550874	0.206103	0.528907	1.29065	0.0270581	1.3713	-0.3631	-0.437694	1.47545	0.270501	-0.0709025	-0.212915	-0.683865	-1.2583	0.528497	0.624907	0.853611	-0.250747	0.275144	0.290782	-0.527904	-1.39029	0.903698	-0.404001	-0.698623	-0.0123437	-0.296804	0.110432	0.683263	0.0897268	0.528066	0.926814	-0.0161481	-0.00755977	-0.0975451
652480	1392	953	FALSE	TRUE	118	3	ER_mitochondria_1	-3.34673	-2.48001	-1.41177	1.22668	1.30868	-0.227473	0.541394	-0.471844	0.835766	1.37084	1.64264	-0.926192	-0.214405	-0.685275	0.151065	-0.944953	-0.372424	-1.19597	0.520236	0.313106	0.764926	-1.32221	-0.0185333	1.27258	0.537103	-0.525379	0.184177	-1.26046	0.127108	-0.278695	1.41964	-0.446146	-0.760147	0.544583	0.552832	-0.181821	0.0432719	0.609243	0.189072	0.255039	0.273788	0.0802452
607031	1531	912	FALSE	TRUE	118	1	Cell_periphery_1	4.39774	-0.0168062	1.86921	-1.02432	1.51952	0.0104621	1.23058	-0.814399	-2.58653	-0.217044	-0.331878	0.965186	-1.14866	0.976273	-0.451563	-1.15298	0.0579833	-0.91423	1.95706	0.12648	-0.483521	0.75399	0.221621	-0.456362	0.141999	-0.478547	0.522836	0.188428	-0.675292	0.847271	0.160258	0.797961	-0.393427	1.79855	0.147715	0.588227	0.216039	-0.537839	0.11876	-0.633441	-0.509552	-0.480429
688656	1549	988	FALSE	TRUE	118	4	ER_mitochondria_2	2.39528	0.157821	0.465567	0.155139	0.314701	0.72668	0.670186	0.487113	0.235849	-0.361101	-0.992693	0.665215	-1.00497	-0.313791	-0.506032	1.37159	0.60926	0.546164	0.560032	-0.540921	-0.034148	-1.00606	-0.180861	-0.313282	0.786674	-0.144327	-0.348678	0.268946	-1.1141	0.655069	1.32793	0.360619	-0.739634	0.280322	-0.608791	0.109169	-0.89183	0.238713	-1.22076	-0.680285	0.109605	0.0886879
683652	1402	983	FALSE	TRUE	118	3	ER_mitochondria_1	-2.92331	-3.13269	-0.101013	0.908268	0.55703	0.606707	-0.171768	-0.218204	-1.80005	0.622478	0.140785	-1.24676	-0.089735	-0.169259	0.151472	0.62315	0.032687	0.649543	-0.0870295	-0.67417	0.209745	-0.090717	0.141436	0.0309137	-0.205083	-0.603652	0.564045	0.229882	0.0202826	-0.26515	-0.53651	-0.0618426	-0.17675	-0.762671	0.261598	-0.90754	-0.0524593	-0.300338	-0.657227	0.182231	0.278088	0.321677
688601	1494	988	TRUE	FALSE	118	0	Nucleolus	-2.18737	4.02642	-0.372627	0.504988	0.999674	-0.169019	0.362607	-0.0297131	1.99252	0.157537	-0.677935	1.06065	-0.708412	-0.106373	-0.321666	-1.46981	-1.34486	0.176592	-0.00976662	0.0166722	1.0003	-0.579345	-0.365121	0.258795	-0.36632	-0.655365	-0.582819	0.246836	0.687809	0.269372	0.30009	0.737972	-0.561626	0.82783	1.16998	-0.0444827	0.368551	-0.130189	0.00427726	-0.473988	0.252285	0.104117
724012	1534	1022	FALSE	TRUE	118	4	ER_mitochondria_2	1.99807	-1.72075	-1.29737	0.347326	-0.484247	0.464019	0.810006	0.780763	-0.79345	-1.63269	-1.5173	0.376662	1.13356	-0.120809	-0.238762	-0.429988	0.704148	-0.291496	0.203953	-0.110415	0.209572	-0.832474	-2.37251	-0.621129	-0.444735	-0.45603	-0.851024	-0.219835	0.431275	0.634408	-0.486756	0.564435	-0.421826	-0.138967	-0.284181	-0.466179	0.985071	-0.410373	0.459359	-0.214832	-0.129479	0.235607
611547	1464	916	TRUE	FALSE	118	0	Nucleolus	-2.1732	4.19988	-2.08959	0.189986	0.281726	-0.0961753	0.31402	-0.568492	0.0482989	1.94006	0.959284	1.04404	-0.358308	0.476189	0.453317	-0.319159	-0.668996	-0.11575	0.681692	-0.876477	-0.504349	-1.45276	-1.56509	0.359462	1.35906	-0.347776	0.172815	0.103595	0.617347	0.129131	0.650339	-0.947522	0.22125	0.38645	-0.559296	0.152814	-0.122362	-0.0296564	0.0296711	0.488479	0.523605	0.186017
644790	1457	946	TRUE	FALSE	118	0	Nucleolus	-4.46243	2.88246	-0.760858	0.811849	0.682061	0.838271	1.16471	-0.884711	-0.485617	-0.685674	0.1569	0.0845812	1.50589	1.1432	-0.451169	1.37401	-0.846121	-0.432398	0.327286	-0.309687	-0.882556	-0.357566	-0.264721	0.905607	-1.43628	0.544648	-0.912778	-0.555535	0.441162	0.530103	-0.21176	0.24154	-0.42015	0.0252393	0.194556	0.972561	0.0478514	0.129457	-0.316675	0.572897	0.340048	0.100754
691523	1436	991	FALSE	TRUE	118	7	Endosomes_golgi_1	-4.38125	-3.12886	1.11101	0.0240431	-1.51288	0.78732	-0.353107	0.204299	-1.94784	-0.138907	0.192527	-1.3098	0.926045	0.296445	-0.170333	-0.325409	-0.207356	0.731874	-0.235766	0.536272	1.50748	1.44306	-0.311632	-0.124326	0.375879	-0.612889	-0.0606992	0.298054	-0.262496	0.0980648	-0.337393	-0.364573	-0.252231	0.273446	-0.098639	0.432775	-0.476682	-0.39869	-0.410116	0.0174852	-0.166197	0.0181787
735980	1449	1034	FALSE	TRUE	118	1	Cell_periphery_1	6.35832	1.38452	2.35642	0.30847	-0.0830814	-1.07946	-1.17849	0.153586	-2.31164	0.145272	-0.0278523	0.437062	-0.0132175	-0.625031	-0.136952	-0.766387	-0.578379	-0.292421	-0.118125	0.850307	-0.753075	0.44749	1.21261	-0.153577	-1.32632	-0.0283024	-0.0504426	0.375347	-0.581157	0.0995437	-0.243593	0.718668	-0.253984	1.12049	-0.42154	0.471671	0.0411494	0.646571	0.0450237	0.156734	0.318009	0.0508509
713498	1449	1012	FALSE	TRUE	118	3	ER_mitochondria_1	-1.0531	-3.07739	0.628728	0.029788	-0.418109	-1.0803	-0.650639	0.939842	-1.40432	0.146058	0.750474	-0.109191	0.259709	-1.20727	-1.8713	0.0227514	0.0251645	0.504967	-0.634436	1.05648	1.05365	-1.29936	-1.07025	-1.37156	0.269907	-0.0747555	-1.66046	-0.106861	0.636241	-0.211997	-0.951382	0.298766	0.412309	1.1479	0.211033	0.708095	-0.149954	-1.60383	0.668691	0.427319	0.404389	0.548446
707126	1457	1006	FALSE	TRUE	118	7	Endosomes_golgi_1	-3.719	-3.45246	1.55226	0.381304	0.607229	1.20562	-0.267882	-1.17268	0.21881	-1.07973	0.0665266	0.328376	-0.847149	-1.92404	-0.859484	-1.03902	-1.06678	-0.932441	0.931262	0.375511	0.494775	0.459419	0.279751	0.31478	0.55547	0.751102	0.320691	0.148345	0.321574	0.467181	-0.172987	-0.098232	0.771841	0.576802	-0.534282	0.326382	-0.126056	-1.34423	-0.22439	0.0986296	-0.382729	-0.469005
649216	1463	950	TRUE	FALSE	118	0	Nucleolus	-3.81312	2.05477	-0.126703	1.44649	-0.212288	-1.33247	1.54701	-1.16749	0.338792	-1.18319	-0.6936	-0.181987	0.806664	0.872905	0.591409	-0.203438	1.21206	-0.718124	0.811251	-1.03106	-0.22209	0.766588	-0.32355	-0.813419	-0.102211	1.39485	-1.19697	-0.42321	0.0367755	0.121777	-0.587769	0.679199	0.197952	0.165085	0.783347	0.384656	-0.0106806	0.501149	0.936274	-0.0802314	-0.265468	-0.312029
706095	1513	1005	FALSE	TRUE	118	3	ER_mitochondria_1	-1.85708	-2.80062	-0.475371	0.975508	0.998788	-0.881792	1.83557	1.69379	0.588451	-0.794078	-0.790782	0.638575	0.344352	-1.09763	-0.633706	0.26609	0.920803	0.233563	-0.0202405	0.352669	0.677677	-0.155644	0.200547	0.0537111	1.97055	-0.177079	1.03617	0.426421	1.34855	-0.37628	-0.456461	0.354687	-0.105823	0.608957	0.724957	0.526848	-0.30314	0.8473	0.23781	0.536935	0.37263	-0.160793
698648	1543	998	FALSE	TRUE	118	2	Cell_periphery_2	3.73051	-0.63128	-1.87287	1.03596	1.27674	-0.503414	0.745326	0.231435	1.04096	1.3558	1.33432	0.615138	1.09545	0.591105	-0.234128	-0.478543	0.311241	-0.335178	0.645844	8.89682e-05	1.22501	1.87997	-0.326781	1.85368	1.12009	-0.210323	-0.620503	-0.22531	0.244205	-0.803129	0.347495	1.29494	-0.259304	0.00706876	-0.77727	-0.516792	-0.724489	0.0163728	0.506219	0.71179	-0.00807086	-0.0770756
715539	1405	1014	FALSE	TRUE	118	6	Cell_periphery_3	2.17608	-1.88254	1.05159	-0.494152	-0.318247	-0.680338	-0.430261	-0.869909	-0.590354	-0.316038	0.278542	-2.12382	1.38833	1.50924	-0.286807	-0.0767725	-0.0190655	1.10089	-0.562022	0.395763	0.520798	-2.3871	-0.610299	-0.334801	0.17349	-0.194798	1.31378	0.663114	0.240682	0.900455	-0.86909	-1.21227	-1.37012	-0.858227	-0.0597378	0.346327	-0.799508	0.765603	-0.128681	0.142226	0.0540304	0.0939144
621763	1544	925	FALSE	TRUE	118	2	Cell_periphery_2	4.62483	1.183	-1.41836	-1.1085	0.000131663	0.417015	0.560114	-1.27535	-0.925538	0.842256	-0.466677	1.23863	-1.27263	0.608313	-0.911108	-0.174271	-0.627125	-0.58652	1.21738	0.543387	-1.66154	-0.536563	0.275583	-0.56781	-0.63186	0.460966	0.247727	-0.836746	0.0555166	1.01768	0.14018	0.574572	0.275016	-0.198188	-1.36645	-0.570702	-0.144932	0.35629	-0.775448	-0.709366	-0.112793	-0.342465
686627	1474	986	TRUE	FALSE	118	0	Nucleolus	-3.71881	2.26329	-1.61283	-0.385996	0.271661	0.115544	-0.728348	-0.383354	-1.93885	-0.0415843	-0.238661	-0.10995	0.792329	1.34944	1.18995	0.360855	0.210343	0.106007	-0.199332	-0.958335	0.488321	0.334355	1.48588	-0.273287	-0.330254	0.303915	-0.53478	-0.572681	0.124328	0.364657	-0.106354	-1.05572	-0.332411	-0.314643	0.514342	0.0617197	0.240391	0.0905442	-0.375112	0.714805	0.0895324	-0.565916
669770	1472	969	TRUE	FALSE	118	0	Nucleolus	-3.99044	0.713005	0.965302	0.62606	-0.273561	1.58576	0.629816	1.17198	-0.231435	0.588126	1.1385	0.15514	-0.225363	0.903086	0.103898	-1.70001	-1.41251	-0.419272	0.714692	0.164313	-1.12156	0.963551	-0.209558	-0.510221	0.657661	0.998399	-0.433952	0.233471	-0.882956	0.0539318	-1.19851	-0.0270096	0.197265	-0.335561	0.162831	-0.593952	-0.371078	0.0539252	0.860688	0.23078	0.138384	0.15191
628213	1433	931	TRUE	FALSE	118	0	Nucleolus	-4.26369	3.3397	-0.352508	-0.324124	-1.00413	0.374945	-1.9163	0.959584	0.282076	0.608109	-0.129235	-0.768898	-0.934443	0.893935	-0.513611	0.831323	-0.101613	-0.867163	-0.544393	-1.77827	0.683539	-0.0931786	-0.0543913	0.103653	-0.208677	0.00195597	0.413185	-0.729576	0.22144	0.103925	-0.112085	0.310245	-0.71014	-0.141038	0.474223	-0.496782	-0.294523	0.0142967	-0.34408	0.605568	-0.0505204	0.619093
621725	1506	925	TRUE	FALSE	118	0	Nucleolus	-0.88295	2.96183	-0.182542	-0.4443	0.372664	1.01403	0.384936	-0.644141	-1.51436	0.223308	-0.293457	1.3104	2.04621	0.906142	0.858175	0.307131	-0.5779	1.07455	-1.40775	0.0291212	-0.639106	0.675418	0.0955683	-1.00996	-0.983896	0.254213	-0.690302	-0.0536273	0.852254	-0.367547	-0.0539277	-0.809063	-0.210425	0.238003	0.781089	0.00887351	0.876536	0.0835991	-0.173691	0.161526	-0.172601	0.00174189
648107	1465	949	TRUE	FALSE	118	0	Nucleolus	-3.58069	1.72679	1.11538	1.54754	0.762032	-0.477866	1.70218	-1.34292	-0.467878	-1.26401	0.17209	-1.00169	0.963314	0.850743	0.486431	-0.433748	1.61453	-0.422418	0.164093	-1.0612	0.363263	0.457611	-0.23408	-0.47957	-0.37138	1.27273	-1.27558	0.190745	-0.674246	-0.151678	-0.85667	0.209919	-0.361713	0.147196	1.02937	0.234057	0.89966	0.410475	-0.288116	0.451132	-0.258248	-0.256844
656892	1490	957	TRUE	FALSE	118	5	Nucleus	-4.50835	2.28899	1.87349	0.11718	-0.137037	-0.0927209	1.40842	0.634638	-0.378372	-0.795555	1.46539	-0.201541	0.946817	0.0374937	-0.432829	0.00794201	-0.76619	0.227629	0.633083	-0.0523058	-0.30113	-1.51317	0.346188	0.691261	0.201854	0.134915	0.00682219	0.371636	0.0415365	0.906155	-0.0364589	-0.209984	-0.790351	-0.215606	0.449056	-0.28449	-0.136855	0.0849124	-0.212829	0.63031	0.262389	-0.260076
662323	1463	962	TRUE	FALSE	118	0	Nucleolus	-2.42556	2.16567	0.0740612	2.72409	-1.93683	-0.843853	0.530175	0.561356	0.649746	-0.906192	-1.01497	-1.683	1.17131	0.677763	-0.452624	-1.05476	-0.130853	0.460767	1.63582	-0.293284	-0.684737	-0.140224	0.166316	0.852712	1.02898	0.816936	-0.580245	0.382202	-0.642497	0.404093	-0.210338	-0.294269	-0.109819	0.257621	-0.345709	0.367718	-0.204188	0.382254	0.457953	-0.38363	-0.207387	-0.0632073
684580	1368	984	FALSE	TRUE	118	3	ER_mitochondria_1	-2.781	-2.5511	-0.877064	1.06559	0.408183	1.2008	-0.963909	0.337461	-1.30283	-0.618639	-0.192737	0.0983787	-0.158237	-0.717064	-0.954021	1.34698	0.469099	-1.04838	-0.405527	0.8102	-1.60342	-0.0525388	-0.36177	1.01046	0.685957	0.597923	1.081	-0.263194	0.334908	-0.307907	0.53672	-0.03268	1.08507	0.00670292	0.433017	0.798133	0.636349	0.185853	-0.707652	-0.2916	-0.630267	0.12513
601194	1511	907	FALSE	TRUE	118	6	Cell_periphery_3	0.962756	-0.490679	1.10713	-0.520958	1.51404	0.359955	1.63559	-1.18105	-0.497013	-0.105092	0.517312	-0.474242	-0.197631	-1.30085	0.57539	0.881423	0.152194	0.154413	-1.83109	0.696909	1.23205	1.52684	-0.649279	0.543389	-0.569894	-0.36081	0.104973	-0.606992	-0.514946	-0.790635	0.117419	-0.393587	-0.0533248	0.420175	0.828411	0.616427	-0.528904	0.239892	0.299453	-0.610278	0.40698	-0.0274679
609313	1527	914	FALSE	TRUE	118	1	Cell_periphery_1	4.04138	-0.258644	0.787612	-0.300364	0.499602	0.144304	0.493141	-0.444616	1.15406	0.751914	-1.53488	0.884951	-0.0525394	-1.3887	0.797649	0.277374	0.069054	-0.14425	0.0593941	-1.10081	-0.445106	0.113655	1.26285	-0.075883	-0.0625031	0.730406	0.151322	-0.372274	0.297535	-0.474299	-0.723572	-0.310953	0.010694	-0.500131	-0.00309995	-0.378042	-0.935253	0.200167	0.661793	-0.369632	0.818722	0.0283826
601085	1396	907	FALSE	TRUE	118	4	ER_mitochondria_2	3.32185	0.0408702	-0.569951	-0.0988805	-1.08898	1.03647	0.0484899	-1.29132	-0.814062	-0.554385	0.41273	0.838746	1.24578	0.00578079	-1.81261	-0.413452	1.09329	1.92256	0.0142754	-2.02761	0.532834	-0.791132	0.413281	0.667629	-0.403828	-1.77108	-0.303904	-0.177661	-0.533646	0.389446	-0.80777	1.05245	-0.353178	-0.449856	0.604559	0.70968	-0.154292	0.465774	-1.48897	0.529745	-0.268239	-0.126554
679807	1443	979	TRUE	FALSE	118	5	Nucleus	-5.69766	-0.531412	-0.335085	-1.85958	-0.201719	0.0569834	-1.80256	0.208962	-1.16188	2.07892	-0.121159	0.374915	0.88926	0.887619	2.20886	-1.23792	0.620176	-0.969126	-0.0732823	0.602815	-0.436547	0.203638	0.093125	-0.125762	-0.599792	-0.512454	-0.262231	0.797843	0.00834023	0.187132	0.338167	-0.213931	-0.122606	-0.582147	0.241601	-0.228861	-0.57972	0.139345	-0.181156	-0.0463278	0.0154612	-0.222437
704902	1400	1004	FALSE	TRUE	118	3	ER_mitochondria_1	-1.6322	-2.80605	0.448608	1.23982	-0.120093	-1.33617	1.46579	-1.69704	0.548661	1.24091	0.226325	1.22058	-0.450185	0.520147	0.241424	0.370448	-0.506547	-1.76569	-0.692241	3.23193e-05	-0.258619	-0.458879	-0.61278	-0.419155	1.05281	-1.13911	0.686089	-0.641645	-0.408033	1.07099	-1.23453	-0.591583	0.861983	-0.290821	0.228854	0.220339	-0.890092	0.990513	-0.703072	-0.32952	-0.252166	0.574913
575586	1418	885	FALSE	TRUE	118	1	Cell_periphery_1	3.74935	0.25294	0.647497	0.55124	1.24571	0.217166	0.140513	0.847569	0.0478582	-0.656773	-0.319128	-0.0139691	-0.0852063	2.00082	0.155	-0.195239	1.4105	-1.45088	-1.77169	0.202123	0.514865	0.182754	-0.548965	1.0006	-0.210084	-1.1057	-1.02125	0.324576	-0.733364	-1.68469	-0.732893	-0.325943	-0.308789	-0.0831733	-0.18361	0.100669	-0.775585	-1.09331	-0.461816	0.442826	0.0523343	-0.166498
760132	1501	1059	FALSE	TRUE	118	1	Cell_periphery_1	5.53059	-0.222455	0.18207	0.117948	0.0511958	0.21486	-1.47172	0.297238	-1.3495	0.202303	1.17248	0.667875	-1.43775	0.527008	-0.0909795	-1.84763	-0.359446	1.09046	0.727009	-0.670194	0.234386	0.755522	-1.10558	-0.0226396	0.286312	0.299609	1.26886	-0.0394436	0.411593	-0.24586	0.330724	0.84028	-0.530314	0.276171	0.580058	-0.430475	0.209183	0.376569	-0.127045	0.039595	0.209272	0.263662
649162	1409	950	FALSE	TRUE	118	7	Endosomes_golgi_1	-6.47879	-2.61691	-0.082712	0.560537	-0.40398	-0.0270283	-0.397811	-0.321133	1.46119	-0.296347	-0.0102358	-0.534998	-0.489888	-0.439713	-0.644508	0.355235	0.576858	-1.38391	0.809663	0.15762	-0.216227	0.0029051	0.244573	-0.201672	0.488808	0.199093	0.13491	-0.147388	0.402087	0.0778062	0.332644	-0.0251745	0.0504746	0.918388	0.30976	0.595981	-0.339262	0.72259	-0.264979	-0.615103	-0.315912	-0.154593
630570	1540	933	FALSE	TRUE	118	1	Cell_periphery_1	4.46398	-0.518323	0.16744	-1.21456	-1.25399	-0.00777184	-0.0695427	-1.59536	-0.003412	-1.51113	1.85693	-1.38372	-0.90993	-0.543226	0.139562	-0.145596	-1.91648	0.144487	0.627417	0.584047	0.21913	-0.202143	-1.32996	-0.956061	0.218434	0.787107	0.232583	0.979716	0.194647	-0.947907	0.498268	0.931044	-0.783748	-0.212104	0.62596	-0.184832	0.120828	-0.946813	0.390367	-0.46984	-0.0441196	-0.189967
651314	1335	952	FALSE	TRUE	118	2	Cell_periphery_2	4.45478	-0.135563	-2.07872	0.587843	-0.0788135	-1.50287	-0.0471676	0.666484	-0.26084	1.21885	-1.77965	0.0902166	1.06605	1.02912	1.43519	1.83162	-0.569036	0.119649	-0.504294	-0.972088	-0.343538	-0.08003	-0.570345	-0.662106	0.227641	0.0431034	0.390612	-0.818162	0.292012	-0.287313	-0.232339	-1.64219	-0.20756	0.324279	0.154855	0.300593	-0.264516	-0.280633	0.249452	-0.142046	-0.0822928	-0.168285
577912	1432	887	FALSE	TRUE	118	6	Cell_periphery_3	1.34493	0.0950734	0.918127	-0.91238	0.391544	-0.19646	0.958711	1.24274	1.07598	-0.274609	-0.807542	-0.427565	1.18945	-1.44394	1.62197	-0.554816	1.54964	-1.00206	1.11655	-0.581442	0.48713	0.270443	-1.60173	-0.64088	-0.00776946	-1.36475	-0.450676	-0.641214	-0.535097	-1.11401	-0.232257	0.375738	1.00801	-0.126267	-0.647061	-0.672678	0.450351	0.720315	0.553707	-0.258228	-0.0990719	-0.455881
624887	1385	928	FALSE	TRUE	118	4	ER_mitochondria_2	1.54624	0.525946	-0.993447	-0.952509	-0.809739	0.476306	-0.763804	-1.39368	-0.433551	-0.327781	0.628531	0.860248	0.938473	0.910514	-0.535562	1.65278	0.142433	-0.960988	0.683451	-1.45655	-0.627552	-0.90628	1.83176	1.06257	-2.11832	0.301687	0.0786215	-0.148446	-0.790932	-0.448331	-0.707442	1.14083	0.29975	0.137408	-0.315009	0.0578746	-1.53487	-0.497551	0.16334	0.255036	-0.588986	-0.124711
726919	1388	1025	FALSE	TRUE	118	1	Cell_periphery_1	5.17588	0.584101	2.66455	0.500928	1.52682	0.111018	1.91695	0.01307	0.959957	0.506172	-0.996715	0.613046	-0.883601	-0.66708	-0.420001	-1.19473	0.0572855	0.288569	2.03169	-0.632808	0.285298	0.505931	0.891587	0.576956	1.11705	-0.294952	0.574767	-0.0693109	-0.408075	-0.656934	-0.389917	-0.351789	-0.112569	-0.566274	-0.611795	0.105111	0.474703	-1.05216	0.481635	-0.276392	-0.688796	0.127524
733099	1508	1031	FALSE	TRUE	118	3	ER_mitochondria_1	1.69629	-2.33617	-0.498611	0.378288	0.357424	0.664483	1.2352	0.814813	-2.07356	0.908555	0.620388	0.950375	1.3024	-0.53748	1.69534	0.209747	-1.84051	0.551233	-1.01177	0.356508	-0.693467	-0.717746	-0.320176	-0.135883	-0.806335	-0.0911185	0.100911	0.422539	-0.219645	-0.612235	-0.00763003	0.297932	1.32805	0.394843	-0.230621	0.0622374	0.209594	0.915614	-0.767827	0.435109	-0.390841	0.544644
639320	1438	941	TRUE	FALSE	118	0	Nucleolus	-3.10621	3.02775	0.567632	-0.757152	-0.651219	-0.219398	0.568806	0.347921	-0.890098	-1.47292	-1.46483	0.183743	1.70677	0.310695	0.364341	0.410194	-0.82881	-0.370747	-0.342187	0.836215	-0.305037	0.856227	0.280525	-0.336286	-0.241093	0.181079	0.459087	-0.0891324	-0.008289	0.504464	0.42708	-0.360028	0.00833384	0.291414	-0.459773	0.732686	-0.411939	-0.215174	-0.683951	-0.132539	0.616867	0.529255
649264	1511	950	TRUE	FALSE	118	0	Nucleolus	-3.50566	2.76786	1.66897	-0.154361	-1.11163	0.126909	1.06325	0.0652201	-0.289021	2.255	0.479274	-0.483641	-0.204646	1.36965	0.108615	-0.796639	-0.10857	0.0300253	-1.21116	-0.897903	0.932538	-0.639272	-0.823002	0.454103	-0.276538	-0.535082	-0.0899548	-0.240202	0.478976	-0.746435	-0.42469	0.224938	-0.746256	0.429613	0.324216	0.121273	-0.439652	-0.0878987	-0.351573	1.23958	-0.0180752	-0.479159
699572	1425	999	FALSE	TRUE	118	7	Endosomes_golgi_1	-3.59599	-2.27979	1.99656	-0.536447	0.0313791	1.45459	-0.485398	0.769818	0.32114	-1.1275	0.972567	1.31727	-0.462325	0.461105	0.494341	0.203532	-0.22882	-0.403832	0.437255	-0.0630639	0.790455	0.339593	-0.129565	0.154446	0.806259	0.27062	-0.0311834	-0.364086	0.0590927	-0.704565	-0.106833	-0.460706	0.0421784	-0.0632033	0.478183	-0.804843	-0.285782	0.544664	0.193515	0.918394	0.701746	0.305425
686580	1427	986	FALSE	TRUE	118	7	Endosomes_golgi_1	-4.96413	-2.77714	1.79209	-0.514369	-0.393011	-0.154095	-0.428133	0.252235	0.36753	-0.220411	1.59707	0.153109	-0.173021	0.524166	-0.113229	0.519871	0.0846659	-0.115836	0.131814	0.641075	0.389768	0.414124	-0.838331	0.111035	-0.577751	0.716847	-0.137584	-0.338478	-0.0414961	0.140375	0.542861	-0.149247	0.648836	-1.26263	0.107643	-0.0451138	-0.664651	-0.424984	-0.039912	0.0281254	-0.099471	-0.0555664
717638	1426	1016	FALSE	TRUE	118	3	ER_mitochondria_1	0.238348	-2.55278	2.1618	0.794361	0.95887	0.443796	-1.73562	-0.779297	0.518799	-0.909657	0.879859	0.724603	0.0904429	0.221115	-0.245525	-0.269412	0.148681	-1.07902	-0.344385	0.281841	-0.0413774	-1.59869	0.116357	-0.300209	-0.686542	-0.288489	0.128262	-1.34574	-0.0811181	-0.0408363	-1.55397	1.03787	0.739975	0.805188	0.159571	0.21731	0.881901	0.12888	-1.18859	-0.378199	-0.378321	0.245659
612785	1556	917	FALSE	TRUE	118	1	Cell_periphery_1	5.98495	1.30467	3.02563	-0.101632	-1.82866	-0.947475	0.141726	0.0782866	-0.455664	0.615255	0.246084	-0.205593	0.450278	-0.0688083	-0.0393937	-0.512647	-0.711869	0.145083	-0.288766	-1.22841	0.522428	-0.675661	-0.818568	0.0444798	-0.276345	0.163255	0.0987629	-0.710299	-0.79678	0.0899602	1.10288	-0.381339	0.915759	0.0311427	1.16618	-0.0203941	0.282175	0.26073	0.00630207	0.583583	0.326018	-0.293455
669686	1388	969	FALSE	TRUE	118	3	ER_mitochondria_1	-3.43678	-2.66092	0.366163	-0.734149	2.42784	-0.852235	0.0730396	0.916947	-0.246836	0.859847	0.159331	0.218074	-0.65767	0.224433	0.646736	-1.86183	1.02403	0.366383	0.81872	-0.436103	-0.683804	-0.150659	-0.657213	-0.220403	0.347194	0.0132944	0.387795	0.213669	0.18185	-0.683098	1.51022	-0.897514	0.748104	-0.339198	0.50845	-0.33163	-1.02423	-0.112177	0.840547	0.0960292	-0.0103717	0.249705
679900	1536	979	FALSE	TRUE	118	4	ER_mitochondria_2	1.49574	-2.00748	-1.14782	-0.163729	0.6373	0.694528	-0.557532	0.210875	-0.579947	-0.14028	1.02763	-1.1139	1.01111	-1.92769	-2.10279	-0.466411	0.440229	0.409544	-0.0309447	-1.96266	-0.267739	0.607107	0.090977	0.221803	0.0173241	0.771154	0.771033	1.391	0.0426252	-1.02177	0.402242	0.257028	-0.108433	-0.211352	-0.811494	-0.395684	0.233182	0.0841641	0.68369	0.240247	0.137086	-0.315213
748483	1469	1047	FALSE	TRUE	118	1	Cell_periphery_1	5.12916	1.34409	1.3976	-0.880432	-0.104438	0.179489	0.228949	0.301133	-0.443794	-0.183012	-1.65325	-1.79365	-1.38307	0.0277319	-1.66506	0.31139	-1.12722	-0.831502	0.0240436	0.668364	-0.544061	-0.115169	-0.990463	-0.451084	0.295028	0.632933	-0.225042	0.881992	-0.991331	0.522869	0.410978	0.0801992	-0.546116	0.911531	0.709661	-0.534729	0.104254	0.502711	0.547248	0.197066	0.680955	0.257269
721907	1505	1020	FALSE	TRUE	118	3	ER_mitochondria_1	-1.21523	-3.15423	-2.18387	1.2569	1.88149	0.139905	0.113238	-0.634321	-0.0580759	1.72019	-0.230461	0.627051	-0.459675	0.984715	-0.722529	1.24111	0.131612	0.322225	1.19336	-0.915307	0.732404	1.07487	0.914239	1.13404	-0.42022	0.594064	1.5273	-0.14067	-0.068127	0.579519	-0.64949	0.190463	-0.579615	0.346695	-0.193985	-0.311887	-0.801499	-0.328163	0.356292	-0.282324	-0.925554	-0.184457
595313	1491	902	TRUE	FALSE	118	0	Nucleolus	-1.31955	1.46377	0.0144686	-0.91175	0.529598	-0.461829	-1.16989	0.619636	-0.232913	0.518744	1.35543	1.01408	0.750385	0.852304	1.53164	0.384802	-0.982913	0.78882	-0.145134	0.602122	-0.944377	-0.775569	0.146702	-1.43855	1.62544	-0.890403	1.29297	-0.0882172	0.127007	-0.129234	-1.55947	0.448083	0.204341	-0.376396	0.683339	0.11374	0.274825	0.168969	1.11142	-1.1862	-0.630691	-0.751852
676755	1377	976	FALSE	TRUE	118	3	ER_mitochondria_1	-2.56715	-2.187	-0.381604	-0.465817	-0.173198	-1.64005	-0.159106	0.292004	2.01366	-0.488515	1.01525	-0.645088	-0.342039	-0.285926	-0.561097	-0.998918	1.23699	-0.513423	0.121045	0.514457	-0.651986	-1.41849	0.220544	1.17192	-0.31091	-0.221674	0.514332	-0.529639	0.938847	0.695897	0.0923133	1.11112	1.06464	0.537813	0.669949	0.693761	0.341279	0.595383	0.641684	-0.154144	-0.0147115	-0.427414
748411	1397	1047	FALSE	TRUE	118	1	Cell_periphery_1	6.05084	1.48475	-0.697846	-0.49731	-0.536285	-1.09019	-1.14989	-1.3278	0.46346	0.148283	0.0234684	0.473716	0.751151	-1.08219	-1.34535	1.18606	-1.09382	0.120959	1.00422	0.950856	-0.239714	0.468675	-0.300874	1.51276	-0.622094	-0.0565692	-0.305962	0.484117	-1.11127	-0.757378	-1.06662	-0.361828	-0.228556	-0.753668	0.237438	-0.0197733	-0.306522	-0.332297	-0.132158	-0.0213757	0.560605	-0.00494039
748430	1416	1047	FALSE	TRUE	118	1	Cell_periphery_1	6.31019	1.91692	1.388	1.10357	1.00059	-0.856495	0.562125	-0.516587	0.868018	1.57614	-0.860468	-0.141139	0.432852	0.151055	0.0626502	-0.707539	1.17932	0.944936	-0.523115	0.573665	0.288029	1.06764	-0.221623	0.194562	0.25023	0.467156	-0.123264	-0.425066	0.310609	1.01921	0.193464	-0.273158	-0.180344	1.02656	-0.469254	-0.0863627	0.211947	1.03403	0.184647	0.381781	0.214437	0.63189
718648	1391	1017	FALSE	TRUE	118	6	Cell_periphery_3	2.13902	0.697694	1.5686	-0.481221	0.328407	-1.53919	-0.746538	-0.320753	1.14656	-0.221952	0.249992	0.143977	1.59357	0.141589	1.64822	0.699733	0.483844	-0.881411	0.647132	-0.421288	-0.508768	-0.814379	-0.506888	-1.27414	-1.53188	0.153468	-0.74126	-0.170132	1.38119	0.787862	-1.28241	0.376283	-0.48668	-0.0985849	0.990175	-0.00439916	-0.429063	-0.271614	0.572397	-1.13602	0.115824	0.312142
712482	1493	1011	FALSE	TRUE	118	3	ER_mitochondria_1	-1.99919	-3.15885	0.475808	0.0818	0.712964	1.55281	1.86841	0.113261	-0.181597	-0.802662	-0.30706	0.559376	0.205546	1.51105	-0.594132	-1.19577	-0.540731	0.133616	1.54144	-0.303282	0.139592	0.263155	1.0956	-0.79179	0.376114	0.129212	-0.616945	-1.31623	0.849508	0.330248	-0.438461	1.16487	0.350554	-0.03088	1.10328	-0.567873	0.262332	-0.644788	-0.215672	-0.0886308	-0.419206	0.129991
624880	1378	928	FALSE	TRUE	118	4	ER_mitochondria_2	1.91455	-1.11282	-1.85904	-0.51305	-0.0195814	1.42149	-1.06731	1.12549	-0.868432	0.810427	0.365914	0.187609	-0.302116	1.37189	-0.956388	0.850503	0.0653398	-0.131485	-1.84825	-0.439698	-0.35526	-0.308866	0.545413	0.679446	0.0713503	0.275072	0.880573	-0.185369	-0.47494	1.014	1.13058	0.846386	-0.501752	-0.584986	-0.879771	0.826187	-0.887896	-0.533269	-0.794005	-0.147381	0.272138	-0.979405
638351	1548	940	FALSE	TRUE	118	1	Cell_periphery_1	4.71942	0.205208	0.673844	-0.190634	1.2494	-0.371113	2.04266	1.36216	0.0881246	1.24915	-0.316485	-0.253656	-0.231575	-0.852036	0.846462	0.164823	0.519578	0.42035	0.681055	0.737614	0.422742	0.862446	-1.29583	-0.542251	0.372974	0.0990669	1.19485	0.101602	-1.50364	0.146851	-0.0868316	-0.129134	1.57663	0.471475	-0.143869	-0.0362139	0.697116	-4.83705e-05	-0.585389	0.0453577	0.0838613	-0.0797298
663370	1435	963	TRUE	FALSE	118	5	Nucleus	-4.0374	1.90095	-0.921808	-1.71898	-0.383945	0.670803	-0.882475	-0.973264	0.423422	-0.481066	-0.495493	-0.248392	0.110716	1.24621	-0.238848	-0.967693	-0.73948	0.692543	-0.087182	0.979521	-1.24524	0.348175	-0.327728	1.0762	-0.56159	0.334049	-0.0666556	0.567981	1.04369	0.573755	-0.561603	-0.646086	0.182888	-0.253163	-0.179338	0.0284197	0.418784	0.0752473	0.391364	0.562139	0.218959	0.0496339
732001	1415	1030	FALSE	TRUE	118	1	Cell_periphery_1	7.17406	1.13692	-0.477665	-0.389156	-0.337582	-0.260323	-2.4586	-1.02387	-0.613263	0.685689	-0.28433	0.303193	0.945488	0.189673	0.401777	0.241057	-1.25742	-0.0304599	0.367485	0.477119	0.00758404	-0.653702	-1.07641	0.357687	-1.85168	0.491428	1.18571	0.549284	-0.801043	-0.2219	-0.305526	-0.0937474	-0.139097	-0.293535	-0.316096	0.217407	-0.385032	1.2793	0.352566	0.150649	0.234779	-0.0863948
734032	1459	1032	FALSE	TRUE	118	2	Cell_periphery_2	4.95434	-0.539194	1.1313	1.92554	-2.05288	-0.110354	-0.195245	0.371004	0.241503	0.585672	0.469145	-1.01255	0.327119	0.393361	0.33523	0.490221	-1.27262	1.16176	0.946828	1.57568	-1.02511	0.488143	1.04657	0.542334	-0.156627	0.74657	0.986051	-0.0180937	0.00959309	0.29209	1.38213	0.117706	0.604667	-0.384462	-0.116086	0.163618	0.0209593	0.168902	0.593231	-0.328068	-0.748717	-0.12756
748426	1412	1047	FALSE	TRUE	118	1	Cell_periphery_1	5.99965	0.165189	1.36583	1.18659	1.18277	-0.252341	-0.787359	0.339486	0.976067	0.507092	1.86223	1.13102	-0.0940828	0.147926	0.303783	-0.593845	-0.377736	1.27513	0.0860856	0.896458	-0.0301046	1.27117	0.307059	-0.191744	1.26637	0.112294	0.121564	-1.06111	-0.838457	-0.0201655	-0.224424	0.486178	0.137267	0.0851468	0.0240093	-0.498715	0.429318	0.247086	-0.754977	0.63873	-0.533489	-0.0989848
728086	1541	1026	FALSE	TRUE	118	4	ER_mitochondria_2	2.79823	-0.987361	-0.705904	2.45539	-1.23685	-0.305262	-0.425798	1.34228	-0.247037	-0.310341	0.919254	0.254387	0.327709	-0.602682	0.219962	-1.09382	0.117309	0.614896	-0.580698	0.892148	0.371489	-1.34368	-1.15818	1.45622	1.64905	-0.709642	-0.804076	-0.0494294	0.400094	-0.757828	-0.289545	0.305118	0.0604915	0.309934	-0.408467	1.04816	0.728656	0.650735	0.64834	-0.450494	-0.00149808	0.166008
709341	1541	1008	FALSE	TRUE	118	4	ER_mitochondria_2	2.53865	-0.69118	-1.14952	-2.48941	0.944871	-0.175095	0.241643	0.13764	-0.213902	-0.14865	-0.213287	0.462409	-0.739619	1.51179	-0.140291	0.231684	0.0409109	0.26763	1.54834	0.914622	-0.152119	0.209887	-0.271271	1.20203	0.431763	0.379022	-1.37297	-0.530836	0.722994	0.24133	0.0167663	0.150182	0.255865	0.415419	-0.278189	-0.446928	-0.295141	-1.05202	-0.0936731	-0.063887	-0.0151403	0.110293
581480	1460	890	TRUE	FALSE	118	5	Nucleus	-1.81777	-0.164672	0.927696	0.668391	2.19473	-0.215081	0.778535	0.881313	0.497248	-0.427709	-0.29889	-1.00038	-0.62487	0.162132	0.871753	1.03127	0.045194	0.656639	1.12855	-0.1374	0.36449	-0.0984897	-0.458763	0.474699	0.0206019	0.625398	1.20225	-0.0640566	-0.507693	0.244761	-0.20982	0.502465	-0.312761	-1.16809	0.468884	0.378527	-0.384866	0.0989084	0.322308	-0.449792	0.0655299	-0.411251
664351	1356	964	FALSE	TRUE	118	3	ER_mitochondria_1	0.0490139	-2.1647	0.0554419	0.01154	0.320293	-0.930474	0.0924573	-1.62467	-1.08961	1.17998	-1.12483	0.980926	0.20871	-0.851969	-0.425467	-0.751545	0.116681	-0.81996	0.0723875	-0.371392	-2.216	-0.210163	-0.048713	0.203939	0.0960576	0.912735	0.261293	0.667814	-0.00768233	0.0765786	-0.18341	0.255058	0.688433	0.637719	0.33642	0.703975	0.576128	0.394164	-0.717137	1.17455	-0.984828	-0.337217
602345	1481	908	TRUE	FALSE	118	0	Nucleolus	-1.31127	3.61524	-0.26953	1.13802	-0.0359081	0.89197	0.446246	-0.748337	1.3375	-0.284534	-1.95519	0.0474565	0.44488	0.655349	0.204734	-2.22759	-0.123209	0.605688	-0.588913	-0.656927	-0.232475	-0.153056	0.63086	-0.490726	0.0923023	-0.981109	0.819628	-0.48949	-0.135226	-1.10895	0.17526	1.8122	0.655349	0.440191	-0.320819	-0.970911	0.560887	0.207685	0.418407	-0.769489	-0.590544	0.180896
755291	1529	1054	FALSE	TRUE	118	4	ER_mitochondria_2	4.63944	-0.425801	1.38144	0.34096	-1.26115	1.21067	0.323598	1.10229	0.855519	-1.85563	0.833501	-1.11201	0.616383	-0.404642	0.431559	-1.22984	-0.633128	-1.15129	0.494624	0.247604	-0.885179	-0.788451	-0.114163	0.116629	0.146032	0.496764	0.658784	-1.5455	0.415559	-0.438988	0.453713	-0.387526	-0.866294	-0.023491	0.419428	-0.0627279	0.179964	0.227593	0.506612	-0.812638	-0.550257	0.0406656
713542	1493	1012	FALSE	TRUE	118	3	ER_mitochondria_1	-1.73774	-2.65608	-0.12288	1.50478	0.782763	-0.720069	1.35234	0.452212	0.527192	-1.00625	0.348295	0.644805	0.207975	1.33752	-0.172731	-1.25874	-0.382265	0.892614	0.321776	0.639087	0.622824	0.0913603	0.915415	0.439756	1.34666	0.384538	0.325561	-0.750151	0.828442	-0.235092	0.0842158	0.620017	0.464519	0.155435	0.853473	0.132075	0.124349	-0.183805	-0.276122	-0.269543	-0.583941	0.0230539
659013	1428	959	TRUE	FALSE	118	5	Nucleus	-5.05249	2.26242	-0.739209	0.178364	0.0311148	0.0552214	0.390069	-1.05361	-0.797149	-0.920696	-0.616505	0.452623	0.486827	1.55675	-0.515029	-0.0783272	0.520428	-0.242381	1.56467	1.50877	-0.463358	-0.722004	0.0567727	-0.637506	-0.0345075	-0.0263607	0.987168	0.306228	-0.055188	0.248691	0.668197	-0.196966	-0.199748	-0.325365	-0.371488	0.219547	0.555059	0.0254801	0.40177	-0.177118	0.172149	-0.228475
667597	1416	967	FALSE	TRUE	118	7	Endosomes_golgi_1	-5.87714	-2.80837	2.49293	0.580588	-0.694175	1.00085	0.22667	0.121635	0.376993	0.165974	0.176127	-0.711396	-0.539429	0.412319	-0.0741485	-0.354392	0.101497	0.0219426	0.110285	-0.139958	-0.0620317	0.224947	-0.350679	0.615926	-0.215816	-0.103733	0.357901	-0.750775	0.12786	0.306451	-0.261152	0.684913	-0.00226875	-0.381301	-1.05211	0.0691257	0.0776193	0.151287	0.116704	-0.359615	0.292715	-0.976138
669768	1470	969	TRUE	FALSE	118	5	Nucleus	-5.52206	1.14058	1.19448	-0.317281	0.296599	0.199545	1.42988	-0.776165	0.719629	0.56554	0.402679	-0.544681	0.204746	0.385838	-0.0422315	-0.664149	-0.821667	0.707962	1.43911	-0.296905	-0.455242	0.620847	-0.714768	-0.644236	-0.41575	1.08928	-0.279283	0.169807	-0.51773	0.082946	-0.556951	0.103218	0.032655	-0.0134072	0.402503	0.0498717	0.0756065	0.0646476	0.31042	0.256021	0.051556	0.271606
605795	1436	911	TRUE	FALSE	118	0	Nucleolus	-1.97434	3.17012	0.853174	-1.52463	0.821589	0.189699	-0.31868	0.549603	-1.27694	-0.597742	-0.279909	-0.443735	-0.992425	0.0506914	1.01384	-1.09105	0.134817	0.615805	0.498383	-1.04729	0.00131624	0.154748	0.199953	-1.5114	1.11277	0.178235	-0.639584	-0.82666	-0.689706	-0.070537	0.511279	0.159818	0.0122166	0.67208	-0.18512	-0.705827	-0.0609143	-0.0333006	-0.4359	0.265743	-0.128908	0.145411
670753	1409	970	FALSE	TRUE	118	3	ER_mitochondria_1	-1.74857	-3.79847	0.337935	-0.838793	-0.691233	1.18228	-0.869351	0.920592	0.658901	0.676311	-0.014274	0.235584	-0.189569	-0.507933	0.117719	1.23844	-0.0745168	0.107949	-0.392512	-1.39497	-0.499425	1.04788	1.2871	-1.53741	-1.42073	-0.452359	0.218135	-0.157421	-0.122258	-0.936405	1.06632	-0.619928	0.531062	0.0741308	0.22135	-1.0705	1.07344	-0.152197	-0.483062	-0.00427252	-0.185777	-0.126239
624994	1492	928	TRUE	FALSE	118	0	Nucleolus	-2.90056	2.81592	-0.20307	1.7598	0.06228	0.239987	0.383749	0.975089	-0.109259	1.59737	-0.667375	-0.895798	0.308224	-0.176204	-1.14064	-0.172141	-0.0193624	1.07858	0.0810206	-0.287758	-1.14081	-1.11331	-1.8855	-0.39889	0.469118	-0.958143	0.0982732	-0.363112	-0.778132	-0.319875	0.666928	-0.263812	0.275279	-0.448765	0.568019	-0.251444	0.526201	0.238172	-0.469096	-0.190933	-0.263007	-0.11317
714625	1531	1013	FALSE	TRUE	118	3	ER_mitochondria_1	-1.28564	-1.9463	-0.238711	1.21545	1.27996	0.208801	-0.686482	-0.365955	-0.0175978	1.09782	-0.836186	-1.11821	1.89836	-1.00239	0.653009	1.55881	-0.0564268	-1.26437	-0.433294	-0.162169	-0.837121	0.923751	-0.310918	0.072166	0.154681	-0.779774	-0.172255	-0.477968	0.205732	-0.911067	-0.515372	0.804628	-0.769818	-0.367799	-1.14408	-0.264466	0.312292	-0.798609	-0.0612603	-0.311051	-0.236366	-0.632299
653614	1427	954	TRUE	FALSE	118	0	Nucleolus	-4.50074	2.01203	-1.30817	1.53695	1.10792	0.171278	-1.02099	0.0900649	-0.74598	2.92142	0.95638	0.0657371	0.277763	-0.193861	0.587504	-0.294095	-0.034798	0.773501	1.58871	-0.195892	-0.627645	0.12454	0.861403	-1.22158	-0.561049	-0.482649	-0.0026702	-0.158817	-0.505086	-0.636084	-0.280577	-0.107926	0.560181	0.219863	-0.165134	-0.470431	0.469956	0.074389	-0.0501743	-0.382885	-0.147656	0.127976
674824	1448	974	TRUE	FALSE	118	5	Nucleus	-4.76114	0.809021	-1.12044	-1.61754	-2.08247	1.56723	-0.461435	-0.868658	0.149041	0.36873	-0.611683	-0.192397	-0.00922798	0.0817899	-0.683368	-1.77298	0.266849	0.118461	1.07772	1.0151	0.0254507	0.277793	0.449679	-0.402066	0.523041	-0.294407	-0.205433	0.32264	-0.482804	-0.223463	-0.422922	0.524866	0.384292	0.269524	0.130624	-0.798672	-0.430393	-0.14318	-0.532498	0.668164	-0.106064	-0.0167421
689474	1380	989	FALSE	TRUE	118	3	ER_mitochondria_1	-2.06048	-2.16746	-1.92599	-0.180695	-0.858646	1.15722	0.794645	-0.306881	-1.26923	-0.874157	1.89908	-0.419528	0.311018	0.587358	1.01035	1.31725	-0.324554	0.0638687	1.62865	0.0863158	0.069892	-0.603379	-0.775627	0.437698	-1.44448	-0.647176	-0.584898	-0.0281421	-0.385975	0.93168	0.82109	0.33281	0.0288215	0.311893	-0.149147	-0.25774	-0.192454	0.252514	0.575229	-0.814043	-0.372078	-0.305661
596408	1424	903	FALSE	TRUE	118	1	Cell_periphery_1	1.788	1.27858	0.748806	-1.94208	0.0726243	-0.545693	0.872441	-0.00741364	0.0541458	-1.03835	0.225547	1.63893	0.00354923	1.11697	-1.16961	1.2047	-0.0967821	1.08829	0.986707	-0.569627	0.157778	0.583939	-0.349002	1.17239	0.609795	0.301145	-0.358426	-0.1001	1.20031	-1.37768	0.116233	0.992674	0.226494	-0.393467	0.441617	-0.502862	0.422661	0.305254	-0.482359	0.646272	0.612708	-0.0363342
742822	1463	1041	FALSE	TRUE	118	1	Cell_periphery_1	7.14322	0.798635	0.828413	0.135654	-0.582485	-0.5166	-0.741596	0.89068	0.148304	-2.24564	-0.637159	0.967364	0.919666	1.01163	-0.181114	0.476919	0.699363	-0.967311	-0.778639	0.162122	0.716831	0.458743	-0.56609	1.25198	1.11531	0.0521477	-0.441812	-0.0351864	-0.493559	-0.718297	-0.330349	-0.464215	0.316939	-0.0137685	0.930968	0.0952686	-0.787545	-0.310464	-0.000330098	0.396049	-0.118223	0.301939
758149	1460	1057	FALSE	TRUE	118	2	Cell_periphery_2	4.72624	-0.092889	-0.566698	1.24063	-1.48501	-0.104457	0.554205	0.434841	-0.422703	0.693384	0.108057	1.21477	-0.353231	-1.311	-1.70167	0.958423	0.813225	0.377428	0.919358	-0.41387	-0.521458	-0.265982	0.296492	0.125839	-0.255252	0.178329	-0.719391	1.16243	1.08553	0.0316195	0.855466	-0.431675	-1.0085	-0.0995649	-0.223367	0.155613	0.091253	-0.0660279	0.13403	-0.963805	0.303933	0.511753
721911	1509	1020	FALSE	TRUE	118	3	ER_mitochondria_1	0.882735	-2.06039	-1.04262	-0.800539	1.38114	0.306633	-0.506847	0.797039	-1.08782	1.04148	-1.40829	1.22745	1.18264	-1.96774	-0.870742	-1.57915	-0.370727	-0.621917	0.364318	0.592074	0.334395	1.3734	-0.201103	0.31149	2.27605	1.63891	-0.520526	-0.603519	0.58287	-0.716459	0.599125	-0.295407	-1.38299	-0.499599	0.24189	-0.752861	0.0984435	0.416603	0.707945	-0.436184	-0.389665	-0.0402701
699628	1481	999	TRUE	FALSE	118	5	Nucleus	-5.11785	-0.934916	1.34414	0.373487	-1.02468	0.0258949	-0.185017	-0.875622	0.640798	-0.84647	0.854396	-1.02664	0.478431	0.0270241	1.34307	-0.229929	-0.0292004	0.762043	-0.167538	-0.870086	0.788151	-0.165638	0.661193	-1.09512	-0.00470869	0.349129	0.132224	0.135499	-0.39473	-1.4846	-0.602838	-0.309425	0.138737	0.010696	0.200271	0.280108	-1.00928	0.511227	0.301977	0.671141	-0.355076	0.293751
731098	1516	1029	FALSE	TRUE	118	6	Cell_periphery_3	1.36639	-1.17234	-1.27269	-1.04039	0.465375	-0.701863	1.62607	1.30688	-0.497152	-0.167635	0.133019	-0.613638	0.1023	1.0259	-0.104212	-1.54876	-0.637557	1.03587	0.81524	-0.100155	0.0973062	-0.68854	-0.387165	-0.863175	-0.531329	0.0439404	0.780978	0.645613	-0.167989	-0.982009	-1.12801	-1.09787	-0.00759267	1.33903	-0.0301444	-0.291434	0.400644	-1.22823	0.777368	-0.52105	0.320853	-0.0190133
689466	1372	989	FALSE	TRUE	118	3	ER_mitochondria_1	-0.452619	-2.27468	-0.615732	-1.85284	-0.845725	-1.27617	-0.233594	1.41248	0.54366	-1.29246	1.1928	0.949333	-0.910894	-0.198531	0.150833	0.193439	0.250729	0.179716	-0.752375	0.340678	0.0284512	-0.860556	-0.321604	-0.708919	1.75718	-0.377885	-0.588266	-0.2559	-0.747963	-0.309541	0.163446	-0.432122	-0.266167	-0.107523	0.321436	-1.0296	0.108165	-0.458743	0.604174	-0.295233	-0.367527	0.195413
678871	1501	978	TRUE	FALSE	118	0	Nucleolus	-3.35356	2.711	0.0502476	-0.52739	0.576882	-2.14196	-1.05596	0.822638	-0.960583	-1.57346	0.531708	0.762421	-0.138386	0.601893	0.526112	0.0918415	0.371893	0.172115	0.720444	-0.0839182	0.229905	0.269104	0.384657	0.79852	0.267512	-0.218223	0.18484	0.767102	-0.761542	-0.452208	-0.0148908	0.444471	0.200218	-0.374565	-0.278644	-0.379473	-1.00148	-0.0187859	-0.764095	0.312923	-0.592323	0.328652
575588	1420	885	FALSE	TRUE	118	1	Cell_periphery_1	3.78577	-0.334813	0.242842	-0.158488	0.150496	2.69975	0.771784	-0.0159381	0.54588	-0.0616414	0.152604	-1.01687	-1.05542	1.27006	-2.18441	0.902931	-0.15647	1.04584	0.590574	-0.806026	-0.0350731	-0.257953	0.296053	-0.335569	0.82104	0.160521	-0.695056	-0.0905112	-0.551915	-0.982838	0.646275	0.306933	-0.991823	-0.389789	0.512811	0.166192	0.0902746	-0.925449	1.14219	0.112661	0.624822	-0.594521
754329	1512	1053	FALSE	TRUE	118	1	Cell_periphery_1	5.23679	0.538245	1.31067	0.821679	0.71453	0.0839259	0.441945	0.675966	-0.425539	0.900755	-0.0966121	-0.573689	-1.32777	0.621151	-2.1206	-0.0490642	-0.638298	-1.92203	0.715558	-0.06252	-0.710134	-1.03603	0.581393	-1.32066	0.492511	-0.0757311	-0.595542	-1.36466	-0.0493787	1.91173	-0.0901869	-0.0980901	-0.123336	0.102725	-0.321123	-0.173707	0.169555	-0.682209	0.136482	-0.379931	-0.18326	-0.195324
575610	1442	885	FALSE	TRUE	118	3	ER_mitochondria_1	1.06143	-1.83973	0.802172	0.0105567	0.701493	-0.587194	-0.569658	0.739046	1.93379	-1.7895	-0.319179	-1.05557	-1.45365	-0.3727	-0.219351	0.805037	1.09925	0.815983	1.04472	0.410263	0.833116	0.0537206	-0.0929176	-0.630786	0.892135	-0.107498	-0.0571417	-0.134588	-1.58553	-0.519601	0.364931	-1.22457	-0.238964	0.488582	0.306166	2.3107	-0.496906	0.954833	-0.0698072	1.3611	0.276143	-0.635677
737905	1406	1036	FALSE	TRUE	118	1	Cell_periphery_1	6.03904	1.59953	0.166512	1.14768	0.666628	1.47562	1.5874	-1.43294	-0.635202	0.155995	-1.28084	0.839876	0.649495	-0.542049	1.02204	-0.803969	0.257029	-1.60524	0.812495	-0.240002	-0.732365	-0.918463	0.38305	-0.304797	-0.143614	-0.153063	-0.415196	-1.15694	0.276953	0.25151	-0.819295	0.441279	0.28244	-0.606972	0.0237808	-0.079945	0.10501	-0.438953	-0.210073	0.0761093	0.0544378	-0.05494
703941	1515	1003	FALSE	TRUE	118	3	ER_mitochondria_1	-0.634955	-2.1417	-0.960284	-0.732018	0.984394	1.48445	1.97524	-0.436318	-0.435987	-0.705	-0.185821	0.796165	-0.0881293	0.663354	1.00714	1.24285	0.126382	-0.586674	0.0245762	0.834483	-0.249943	1.11972	1.2984	-1.0831	0.310318	-0.0696691	-0.203748	-0.389217	-0.509914	-0.524079	-0.597518	0.0792409	0.102593	0.245651	0.107014	1.04661	-0.370432	0.465941	0.567281	0.654745	0.384306	0.169024
707050	1381	1006	FALSE	TRUE	118	3	ER_mitochondria_1	-3.08322	-1.8524	0.171574	0.436471	1.52247	-0.572776	-0.657202	-0.284957	-0.0948903	0.0449425	1.8017	2.12151	0.489945	0.297956	0.377665	-0.511586	-0.188819	0.515124	0.266312	0.930679	-0.149853	0.360237	-1.11761	-0.508698	0.361652	-0.581761	0.434306	-0.585184	-0.195247	0.324091	-0.134405	-0.354935	0.527823	0.241223	-0.01735	-0.589248	0.428448	0.530785	-1.14073	-0.330997	0.364006	-0.357487
582656	1476	891	TRUE	FALSE	118	6	Cell_periphery_3	0.146539	-0.785205	1.33742	-1.39668	0.566481	-0.71663	-0.188819	0.127219	1.1488	2.11299	0.708095	-1.11432	-1.07042	-1.75612	-1.32209	-0.702488	1.06088	1.41421	0.454131	0.188175	1.31968	-0.0105929	0.526009	0.494229	0.640062	-0.522273	1.21963	-0.212366	-0.998551	-1.03478	-0.920877	0.271135	0.151948	-0.678084	-0.321934	-1.04092	0.0678864	0.16378	0.728487	-1.08599	0.279984	0.565268
602293	1429	908	TRUE	FALSE	118	8	Nuclear_envelope	-1.43325	1.8344	-0.110157	-2.23194	1.69331	1.18329	-0.689744	-0.780529	1.53797	-0.886628	-1.47319	-0.609232	-0.401067	-0.0889908	-0.162029	0.948909	0.888069	0.699465	-0.842231	-0.893337	0.0589351	1.44022	-0.041526	-0.86032	-0.377016	0.0168305	-0.795608	0.430002	1.34582	-0.101282	-0.387875	0.746714	0.233547	-0.0381661	-1.14944	-1.297	0.851846	0.159843	-0.261172	-1.38279	0.248171	0.797768
579103	1446	888	FALSE	TRUE	118	6	Cell_periphery_3	0.565159	-2.0033	1.48548	-1.72216	-1.32028	-1.04766	-0.742729	-0.889928	0.0826587	1.63438	-1.21661	0.932441	-0.213196	0.933916	0.583985	0.553859	0.484212	1.41588	0.492549	-0.993911	-0.00858441	-0.421723	-0.335589	1.91812	0.46147	0.0854838	-0.484619	0.587084	-0.34691	0.828526	-0.365619	1.03121	0.285504	0.208626	-0.402344	0.569641	0.834364	-0.882593	0.500389	1.25369	-0.0139521	-0.140753
701644	1367	1001	FALSE	TRUE	118	3	ER_mitochondria_1	-1.06592	-1.423	-1.84701	-0.541793	1.57481	1.08366	-0.101953	-0.962937	0.359236	0.424575	0.680517	-0.498223	-1.10226	-0.393207	-0.371307	0.686044	-1.56244	0.0444034	0.794785	-0.0568908	0.0808327	-0.995741	-0.804418	0.784947	-1.4663	-0.960869	-0.20395	-0.503915	0.41756	0.585615	0.650303	-1.01368	-0.539982	-0.184039	0.232653	-0.593792	-0.317102	0.131283	0.409721	0.565328	-0.00116907	0.110855
670786	1442	970	TRUE	FALSE	118	5	Nucleus	-4.94236	1.11033	0.0304873	0.53536	-0.109831	1.93295	0.677615	-0.230041	0.818501	-0.0694432	-0.374413	-0.523931	-0.400232	1.40261	-1.53067	-1.08147	-1.50638	1.07691	0.497796	-0.00609904	-0.190935	-0.99769	0.768154	-0.200501	-0.0224347	0.83994	-1.44199	0.114952	0.444915	0.402764	-0.325227	-0.616437	0.38912	-0.0382593	0.261717	-0.382465	-0.07599	0.0417687	0.118469	0.606152	-0.00283837	0.240145
566629	1483	877	FALSE	TRUE	118	4	ER_mitochondria_2	3.18519	-0.944307	0.404853	0.43403	-1.68502	0.104844	-2.09398	1.2311	0.147787	-1.96232	0.487013	-1.67792	-0.201301	-0.158121	-0.578785	-0.148685	0.0630784	-0.439958	2.27422	0.715181	-0.102977	-1.11731	-0.279227	-0.110062	0.216666	-0.47676	0.995001	-0.62155	0.766848	-0.31741	0.889181	-0.27385	-0.694311	0.346367	0.434176	0.186132	-0.0736908	-0.13682	0.13706	0.0796827	-0.675982	0.0991394
710266	1405	1009	FALSE	TRUE	118	3	ER_mitochondria_1	-1.05845	-2.58599	1.03657	0.540475	-0.656934	1.32786	0.201941	-0.435678	-2.09688	0.624993	0.413364	-1.5235	0.682038	0.600398	-0.179416	0.317933	-0.52457	0.569934	1.4349	0.865478	0.502252	-1.5299	0.318938	0.34517	-0.220056	-0.528551	0.303452	0.117563	-0.136917	0.391076	-0.746966	-0.0296684	0.173771	-0.225637	-0.137717	0.644036	-0.517171	0.947277	-0.341898	-0.287441	0.0240475	-0.901923
721854	1452	1020	FALSE	TRUE	118	6	Cell_periphery_3	0.639428	-2.48958	0.502971	-0.507374	0.774859	-0.629784	-0.247193	1.24191	0.692701	-0.370264	-1.66935	0.997753	-0.544214	1.24302	1.19294	1.40456	-0.378945	-0.0838303	1.46076	0.111569	0.827555	0.102261	1.46794	-0.327781	1.51267	-1.28861	-0.622214	0.0929917	-0.774911	-0.263038	-0.641747	-1.08064	0.427409	-0.377838	-0.592736	-0.601037	0.769703	-0.533732	-0.745112	0.36059	-0.366058	0.586517
717687	1475	1016	FALSE	TRUE	118	3	ER_mitochondria_1	-1.96376	-1.73846	0.427297	-1.18961	2.0691	-0.75714	0.395099	-0.475867	0.985483	0.403786	-0.42573	0.162592	0.915731	1.58293	-1.35683	-0.407625	-0.588037	1.46979	-0.814974	0.391461	-0.550488	0.897702	0.708549	-0.321009	-0.735798	0.0306877	0.167313	-0.759446	-0.0128548	0.175172	-0.0369487	1.28452	0.491397	-0.415219	1.13004	-0.589881	0.138828	0.0371553	0.352602	0.459855	0.400253	-0.0763862
639378	1496	941	TRUE	FALSE	118	5	Nucleus	-3.77326	2.46942	1.99936	-0.85164	-0.329863	-0.983578	-0.504135	2.81427	-1.2242	1.63502	-0.394862	1.45748	-1.01669	-0.313983	-0.412413	0.0429212	0.528347	-0.00404666	-0.16728	0.686254	0.0553382	-0.121338	-0.183188	-0.187016	-0.447522	0.54629	1.09308	0.31499	-0.156749	0.236973	0.607688	0.754829	0.229784	-0.665194	0.326449	0.0700027	0.351465	0.386555	0.519783	0.956181	0.292004	-0.13766
736919	1400	1035	FALSE	TRUE	118	2	Cell_periphery_2	6.59174	1.25244	-0.50546	1.5625	-1.35623	0.921771	-0.830863	1.02801	-0.661977	0.179066	1.02339	0.0125188	-1.14879	-0.211164	1.15798	0.626074	0.0507265	-0.123024	-0.48164	0.743651	0.30273	0.122126	0.744691	-0.199992	-0.527848	0.841547	-0.320522	0.904923	0.304596	-0.150184	0.48127	-0.53673	-0.387347	-0.141861	0.0796281	0.628104	-0.30255	-0.114353	-0.12323	0.233223	0.0552371	0.575547
702718	1365	1002	FALSE	TRUE	118	3	ER_mitochondria_1	-0.241297	-2.59508	-1.33506	-0.257439	0.116381	0.081492	0.372083	-0.530299	-0.492994	-0.561947	-1.92103	-1.39174	-0.0557156	1.03426	-1.6465	0.515058	-0.108573	0.213851	-1.1571	0.03022	-0.100137	0.443944	-0.908109	-1.00246	-0.178627	-0.349119	-0.998243	-0.954679	0.362986	-0.345537	-0.229253	0.673956	-0.131841	-0.724766	0.511767	-0.587293	-0.394626	0.683134	0.537591	0.619815	-0.505119	-0.808779
606973	1473	912	TRUE	FALSE	118	0	Nucleolus	-2.31563	3.94837	-1.84518	-0.19564	-1.11425	0.86901	-0.73889	1.00451	-0.0103497	-0.445406	-0.933029	0.775923	-0.436474	-0.664133	0.857578	-0.983218	-0.805031	-0.825601	-0.35338	-0.435839	-0.245542	0.269534	0.193956	-0.381065	-0.476784	-0.864736	0.231366	0.0965472	-0.830361	-0.624071	1.04506	-0.263647	-0.0470828	-0.400922	-0.4454	-0.00125388	0.327296	0.176838	-0.0739139	0.190932	-0.390119	-0.115679
581496	1476	890	FALSE	FALSE	118	6	Cell_periphery_3	1.36455	0.375118	1.18206	-1.6772	0.0942556	-1.23701	0.226986	-1.93922	-0.195324	0.284385	0.375464	-1.06565	-1.18166	-0.707697	2.13916	0.276955	0.346277	2.15171	0.797678	-0.104259	0.316302	0.396195	0.22759	0.232644	0.58274	-1.04272	0.502934	-0.389244	-0.553741	-1.00063	0.00759942	-0.431636	1.28864	-0.0190167	-0.357547	-0.974001	-0.569836	-0.17214	0.400501	0.453868	0.240872	0.14906
619512	1514	923	TRUE	FALSE	118	5	Nucleus	-3.36052	-0.373113	-0.167454	-1.92922	0.223061	-2.22098	0.141864	-0.808578	-0.297973	-0.466636	1.03181	0.537682	0.254836	-0.589322	-0.0842753	-0.279475	-0.434718	1.48403	-0.181768	1.46941	-0.581776	0.824346	0.0197436	0.465695	-1.15696	1.26818	0.0700951	-0.29523	-0.921637	0.170023	-1.07334	-0.205942	-0.517861	-1.2992	-0.113662	0.446918	-0.360847	0.0673845	-0.341427	0.33147	-0.48041	-0.269169
728055	1510	1026	FALSE	TRUE	118	4	ER_mitochondria_2	1.81162	-1.96108	-1.18523	-0.179296	-1.1468	-0.614563	-0.968696	0.232777	-0.305849	0.478952	-1.67167	-0.911794	-0.314775	0.653412	0.100392	0.512218	-0.149091	0.251187	-1.20151	-0.736252	-1.51428	-0.113372	0.983154	0.439036	-0.411326	1.02114	0.441108	0.976402	0.546716	0.136283	-0.481626	-0.16555	1.1504	0.544656	0.851176	-0.298706	1.17849	-0.353046	-0.306231	0.021831	-0.093474	0.363352
661298	1522	961	TRUE	FALSE	118	0	Nucleolus	-3.04152	3.2878	1.57438	0.298102	-0.232141	-1.44874	-0.240485	-0.422295	-0.382999	-1.12595	-0.303334	-0.723447	-0.0290455	-0.722953	-1.03965	0.660469	-1.52381	0.178254	-0.298317	-0.402755	-0.783157	0.170557	-0.239165	-1.00279	-0.205849	-1.01898	0.830107	-0.894053	0.568089	-0.288326	-0.351276	-0.396175	0.617255	-0.0630888	-0.393348	-0.474522	-0.155788	-0.435267	-0.17913	-0.574478	0.107855	-0.388334
629450	1547	932	FALSE	TRUE	118	1	Cell_periphery_1	4.68448	0.217478	2.52919	0.288975	-0.23722	-0.95334	0.750451	-0.683203	-0.192733	-2.19417	-0.588988	1.02178	-0.325319	1.5108	1.3491	0.969332	-0.47787	-1.92304	-0.120407	-0.5082	1.02451	-0.0305217	-0.14315	-0.975706	0.185883	0.763483	-0.100776	0.273921	-0.445661	0.549412	0.0833702	-0.938056	0.195107	-0.0452116	-0.692516	-0.0868145	0.857421	-0.342426	0.626782	0.302932	-0.111483	-0.156515
722962	1518	1021	FALSE	TRUE	118	3	ER_mitochondria_1	-0.694647	-3.04283	-1.06184	0.192433	0.56112	0.259556	-1.85521	0.573484	-0.192871	-0.215443	0.276511	0.170167	-0.258761	0.159489	0.576974	0.598459	0.984853	0.427343	0.492617	-0.23291	0.757849	0.206519	-0.97582	0.571476	0.777978	0.947048	-1.19233	-0.722806	-0.170411	-0.530207	0.623644	-0.673573	-1.16356	0.206772	1.19983	0.171424	0.318625	-0.0991348	-0.205998	0.849124	-0.653644	-0.424211
638153	1342	940	FALSE	TRUE	118	2	Cell_periphery_2	4.12415	0.458211	0.880218	-0.264111	-0.902651	-0.180111	0.270307	1.09235	-1.22532	1.22419	0.434836	0.252743	0.492112	-0.822993	-0.454052	-0.299276	0.349281	0.987206	1.60539	-0.0784056	0.757184	-0.332232	1.06451	0.266148	0.786795	1.32465	-0.600613	0.607444	-2.15241	-0.0081289	-0.0184055	-0.181075	1.30413	-0.609834	-0.442522	0.0441764	-0.585756	-0.627996	-0.655839	-0.0870466	-0.678727	0.191369
668715	1475	968	TRUE	FALSE	118	0	Nucleolus	-3.68848	1.64577	-0.652684	1.14086	-0.237585	-1.32941	0.0619495	0.587888	-2.5394	-0.780365	0.783705	0.574361	0.354854	-0.742867	0.310603	-0.260255	1.36727	-0.626693	1.41631	0.733921	-0.913202	0.482579	-0.271523	0.0351888	-0.2391	-0.259308	-0.00792851	-0.0824583	-0.337072	0.345994	-0.517233	0.518821	0.412341	-0.0453482	0.13327	0.660991	-0.477405	0.0823018	0.265694	-0.148602	-0.493146	-0.299012
616056	1423	920	TRUE	FALSE	118	0	Nucleolus	-1.40256	3.93636	-1.64671	-1.25736	-0.214512	1.20242	-0.886592	0.0375272	1.4371	1.02193	0.946869	-0.284639	0.0309239	-1.24778	0.00891435	0.631431	0.49247	0.697017	0.431986	0.0968323	1.23174	-0.513368	-0.287954	0.468507	0.709982	-1.32825	1.16239	0.219397	-1.13938	-1.06557	-0.570051	0.0185516	-0.638477	0.28967	0.680286	-0.169147	-0.0275248	-0.0955409	0.312589	-0.15525	-0.44802	-0.112119
742878	1519	1041	FALSE	TRUE	118	4	ER_mitochondria_2	2.8007	-1.20203	0.877696	0.798841	-1.29621	-1.00212	0.612124	0.0204508	0.10177	1.11769	-1.32337	0.919825	0.661436	-0.147361	-0.0265138	-0.286391	0.34796	0.780795	-0.367061	1.33366	-0.947135	-0.326953	0.97761	0.778386	1.18915	-0.0582366	-0.726343	-0.78341	0.845031	0.429472	-0.109508	0.524595	-0.268427	-0.529215	1.14635	0.252969	-1.20394	-0.540888	0.28697	0.0545893	-0.538923	1.24086
717698	1486	1016	FALSE	TRUE	118	3	ER_mitochondria_1	-0.311737	-3.0747	0.925151	1.03881	0.227358	0.206691	1.33456	0.962365	-0.745878	-0.141226	-0.98506	1.63266	1.71358	0.243142	-0.403113	-1.24094	-0.683692	0.983698	-0.45434	-0.104259	-1.02181	0.680819	0.345826	-0.679659	0.706308	-0.395286	0.379836	1.33268	-0.0940763	-1.34283	-0.270933	-0.299936	-0.151735	0.236702	0.309545	-0.0610796	0.750376	-1.12752	0.142864	0.818679	-0.49584	0.850806
686651	1498	986	TRUE	FALSE	118	0	Nucleolus	-1.86575	3.28074	-1.12668	-0.863507	-1.4676	-0.957001	-0.234267	-0.0512152	0.0791705	1.24079	0.355784	0.219041	-0.370202	-1.1254	-0.439387	0.689512	-0.705466	0.265347	-1.45366	0.0661406	1.42465	1.08956	-0.461675	-1.3114	-1.05352	0.533202	-0.338705	0.68675	-0.63962	-0.976846	0.177713	-0.95551	-0.583768	-0.117419	0.320533	0.526938	-0.639967	-0.408675	0.0204348	-0.00209322	0.183493	0.091162
648066	1424	949	TRUE	FALSE	118	0	Nucleolus	-3.57488	2.20696	-1.47626	-0.353643	-0.1979	-1.23365	-0.700622	-0.221781	0.698374	0.292873	-1.27904	-0.915665	0.668522	-1.94137	-0.0650519	0.226857	-0.0332323	-0.402761	-0.305555	0.607387	-0.701408	0.338042	-0.424108	0.0428618	-0.498865	-0.303188	-1.00829	0.705488	-1.30536	0.691933	-0.588674	-0.968393	0.287205	-0.0112918	0.0808534	-0.382362	-0.453016	-0.0715017	0.942442	0.552808	0.47446	-0.193746
701681	1404	1001	FALSE	TRUE	118	3	ER_mitochondria_1	-1.76784	-1.9886	-0.649081	-0.467471	0.794376	2.14463	1.39004	0.884518	-0.745542	-0.430553	-0.186564	1.36873	-0.142435	-0.0772552	0.226725	-0.217083	-1.06669	-1.36352	-0.411358	0.815719	-0.213	0.253926	0.511691	-0.35392	1.43692	0.281897	0.440765	0.717961	0.912039	0.98631	-0.953067	-0.356611	0.357617	-0.710492	-0.358655	0.2172	-0.786108	-0.111213	-0.542163	0.558591	0.145446	0.297897
740846	1425	1039	FALSE	TRUE	118	2	Cell_periphery_2	5.70161	0.763813	-1.01029	2.06306	-1.76543	2.09741	-0.625333	-0.259539	0.377468	-1.5911	-1.16888	1.8105	-0.399988	-0.108569	0.681265	0.20841	-0.215342	0.0484846	-1.12593	-0.412703	1.23466	-0.74864	-0.707565	-0.438924	0.000540246	-0.42702	0.331001	-0.955482	-0.35743	0.459797	-0.657583	0.0337656	0.531855	-0.9056	-0.156834	0.640365	0.120945	0.610663	0.596549	0.238249	0.40207	-0.11423
662305	1445	962	TRUE	FALSE	118	5	Nucleus	-3.6594	1.93874	1.50912	-0.135457	1.00329	1.77082	0.397166	-0.452944	1.4131	-0.85852	-0.35448	-0.731052	-0.393355	1.44551	-0.101425	-0.704658	-0.74586	-0.0966894	-0.926481	0.887663	-1.11849	1.08887	-0.362971	0.409755	-0.551574	0.262726	-0.926183	0.249714	0.744396	0.940859	-0.731299	-0.520038	0.169673	-0.559835	-0.0403291	-0.612794	-0.201237	0.0483255	-0.0157423	0.102338	0.433952	-0.769502
690442	1351	990	FALSE	TRUE	118	3	ER_mitochondria_1	-0.591182	-2.82283	-1.95393	-0.199412	0.441096	-0.698938	-2.01107	0.573828	-0.746273	-1.65832	1.51816	-0.580383	0.433807	0.209175	-1.07521	-0.304028	-1.68064	0.0330401	-0.252885	-0.660607	-0.93754	-0.915013	-0.507409	0.462891	-0.514733	-0.214488	-0.360028	-0.165546	-0.367429	-0.327475	1.26972	-0.400734	-0.699016	-0.251123	0.0355818	-0.0263039	0.162476	0.737967	0.204755	0.434345	-0.10197	-0.189118
676874	1496	976	TRUE	FALSE	118	0	Nucleolus	-3.74241	3.21121	0.796732	0.0502684	1.09756	0.220651	-0.368421	0.506002	-0.876242	0.254601	1.94562	-0.120775	-0.50893	0.254719	-0.302416	0.375449	-0.201477	0.368376	-0.699934	0.0761292	0.112894	0.317152	-0.91986	0.0948825	-0.766708	-0.0351099	0.326868	-0.539399	1.31206	-0.738927	1.11132	0.192646	0.291856	-0.705406	0.103975	-0.198365	0.937317	0.194685	-0.558769	0.166779	0.387806	0.205916
668739	1499	968	TRUE	FALSE	118	0	Nucleolus	-4.48625	2.98536	-0.0390429	1.41882	-0.848191	1.06731	-0.450411	-0.39367	-0.50005	0.410332	1.45028	0.344957	-0.738841	-0.110982	-0.116076	0.791753	0.4642	-0.40471	-0.213171	0.747241	0.460771	-0.393592	0.256346	0.316717	-0.398246	-0.55142	-0.507455	0.0561362	0.186104	0.605682	0.140746	-0.753974	-0.214254	-0.801606	0.0163338	-0.334563	0.246373	0.136283	0.77098	-0.611177	0.443047	-0.0431313
714515	1421	1013	FALSE	TRUE	118	3	ER_mitochondria_1	-0.481792	-1.42154	1.55223	1.00591	-0.0222427	-0.580349	1.24329	1.59862	0.300481	0.18944	-1.01831	0.328919	0.675924	-2.29534	0.00811411	-0.861964	-0.873475	0.592601	0.706231	0.831915	1.26044	-0.789752	0.41335	-0.961059	-0.896992	0.273039	-0.0463559	-0.44175	0.898148	-0.994448	-0.522764	0.271177	-0.0624519	0.82317	0.24806	-0.0495661	1.26966	0.545667	-0.180759	-0.662259	0.297984	0.374652
703817	1391	1003	FALSE	TRUE	118	3	ER_mitochondria_1	-1.12387	-2.451	0.586986	-0.149724	0.464267	-0.481678	0.584374	-0.738154	0.0576599	-0.0930097	-0.847671	0.921846	-1.3778	-0.0964303	-0.381397	0.338613	-2.30325	-1.05882	-0.180072	0.603011	-0.658029	-0.907349	0.395703	0.387003	-1.92552	-0.697365	0.0532304	0.0487065	-0.536256	0.0554878	-0.353885	-0.464496	-0.0768652	1.5288	-0.443323	-0.596279	0.482326	0.0646056	0.128754	0.0676841	-0.383152	0.351434
675787	1410	975	FALSE	TRUE	118	7	Endosomes_golgi_1	-3.64441	-1.75897	0.554861	-0.980998	-0.793479	1.20334	-0.566686	0.33155	0.477841	1.37842	0.554813	0.429263	-0.286512	0.627479	-0.249052	0.478567	-0.734915	-0.666373	0.581067	0.257939	-0.299202	0.89568	-0.0572057	0.701994	-0.715285	-1.5258	-0.446688	0.520821	-0.44305	0.332155	0.0470873	-0.667365	-0.573357	-0.233231	0.716393	-0.825305	0.239618	0.105775	-0.584756	-0.389868	0.404425	0.00992208
724008	1530	1022	FALSE	TRUE	118	3	ER_mitochondria_1	-0.0999992	-2.27072	-0.932085	1.88469	-0.237821	0.313069	0.023638	0.246613	1.02657	-0.288723	-0.756832	1.94577	1.2154	-1.02061	-1.2936	-0.0117082	-1.46006	-0.0833111	0.570976	-1.00682	-0.521495	-0.0773922	-1.49073	-0.363687	1.16697	-0.84813	-1.06518	0.288897	-0.137847	0.414794	-0.0860445	-0.215828	-0.674779	-0.1826	0.186385	-0.557013	-0.379902	0.507999	0.0450816	-0.20855	0.321941	0.19259
724969	1465	1023	FALSE	TRUE	118	3	ER_mitochondria_1	0.072244	-2.4565	-1.60511	1.62178	0.967942	-0.221721	-0.0305712	-0.411638	0.927005	-0.22064	-0.188693	0.137454	-0.766798	0.448331	-0.184926	-0.517075	-0.145381	0.601577	0.931854	-0.212362	0.723968	-0.253542	1.0847	0.20457	-1.081	1.06273	-0.902645	-0.277548	0.189566	0.0618282	0.271704	0.122503	-0.640977	1.37637	-0.522363	0.991909	-0.500192	-0.0253974	-0.49425	-0.415374	-0.251829	1.1699
750344	1412	1049	FALSE	TRUE	118	1	Cell_periphery_1	4.63875	1.58278	2.18637	1.93292	0.129379	0.264108	0.124144	-0.992226	0.129811	0.664929	0.56974	-0.704275	-0.114977	-1.59523	0.236836	-0.20736	-0.337125	1.54395	-1.34941	-0.384513	0.624423	-0.34597	0.747443	1.09435	0.0728192	-0.182298	0.755645	-0.485287	-1.08352	-0.176741	0.66898	0.0932633	0.528257	-0.73109	0.35583	-0.19714	-0.851263	0.0014301	0.0142074	0.024536	0.470482	0.268982
735036	1482	1033	FALSE	TRUE	118	6	Cell_periphery_3	1.95114	-0.561267	3.19833	-0.722105	0.0157107	1.15959	-0.859351	-0.352406	0.114127	0.454259	-1.74761	1.28788	1.83763	0.913899	-0.389018	-0.419148	0.254312	0.185287	0.289731	0.36765	0.470935	-1.02273	0.597272	-0.102169	-1.00619	-2.18353	-0.282713	-0.175026	-0.653895	-0.148567	-1.00851	0.86809	-0.661299	-1.50876	1.11682	-0.506377	-0.215846	0.625317	-0.103985	-0.0579089	-0.332982	-0.348572
658962	1377	959	FALSE	TRUE	118	3	ER_mitochondria_1	-2.55684	-2.94896	0.872398	-0.296742	0.242276	1.23825	-0.215324	-0.0274336	0.0916414	-0.572256	0.922987	-0.218898	0.541133	0.190603	-0.654193	-1.53657	-0.575429	-0.707857	0.801163	-0.0189792	-1.10794	0.439668	-0.0813793	0.588508	-0.70327	0.0408186	0.405483	-0.109373	-0.364669	0.776956	-0.728356	-0.014142	1.19492	-0.545825	-0.492312	-0.338573	-0.184359	1.1143	-0.29723	-0.356512	0.396128	0.247191
592983	1490	900	TRUE	FALSE	118	5	Nucleus	-1.32626	-0.410332	-0.103989	0.743944	0.814094	0.179931	-1.4563	-0.0991859	-1.66136	-0.42487	-1.00926	-0.232029	1.49769	-1.09876	0.0178364	0.270217	-0.179119	0.89372	-1.92883	0.790876	-0.377721	-0.119586	-0.303853	-0.711053	0.209394	-0.508027	0.275003	-1.2249	0.408426	-0.130606	-1.39706	0.822145	-0.176787	-0.670223	-0.765839	-0.601367	0.473309	0.71995	0.410092	-0.879382	-0.204154	-0.235705
648186	1544	949	FALSE	TRUE	118	2	Cell_periphery_2	3.47712	1.2496	-0.0983421	0.480821	-1.78265	0.21551	0.181576	-1.26674	-0.967786	-0.211342	-1.08303	1.00166	-1.04477	-1.45762	1.40623	-0.16181	1.27818	-0.916807	-1.12302	-0.940107	-1.09665	-0.645971	1.00262	1.70209	0.253115	-0.235185	-0.203463	-1.54567	0.0684457	-0.464305	-0.138253	-0.356963	-0.13793	0.122759	0.0221017	-0.528875	1.26418	0.447523	0.735165	-0.0543602	-0.602545	0.129532
623904	1489	927	TRUE	FALSE	118	0	Nucleolus	-2.86374	2.19131	-1.11768	1.63345	0.333249	-0.0941905	-0.720932	1.65102	0.844938	1.38178	0.351447	1.29495	-0.433521	0.1192	-0.14229	-2.16181	-0.410941	0.494268	-0.500607	-0.84697	0.650186	-0.0318766	-0.267228	0.0660837	-0.537651	0.0430991	-0.910614	0.184487	0.593789	-0.732897	-0.918262	0.0434718	-0.735712	-0.202144	0.937634	0.301565	0.697186	0.193272	0.241507	0.262197	-0.0405584	-0.155735
659098	1513	959	TRUE	FALSE	118	0	Nucleolus	-3.62886	3.06592	0.35168	-0.0595922	2.37099	0.352947	-0.130008	0.0969363	0.426086	0.141805	-0.516319	0.682544	-0.543277	1.20917	-0.0274318	0.776035	-0.396296	-0.0222281	-0.620086	-0.813271	-0.0893936	-0.734559	-0.432163	0.912374	-0.804239	-0.0487821	-0.354236	0.683363	0.384564	-0.264042	-0.217204	1.52611	0.723311	0.343339	0.348673	0.106546	0.220708	0.0705688	0.40626	0.701908	-0.0867523	-0.553717
610404	1466	915	TRUE	FALSE	118	0	Nucleolus	-1.4066	3.50681	-3.04958	-1.78021	-0.313646	0.309207	-0.215797	0.52273	0.605505	1.17122	-1.19055	1.71377	-0.431745	0.121734	-0.304122	0.23955	-1.208	0.752899	-0.289399	-0.240153	-2.0767	-0.423108	-1.55062	0.826028	1.2807	0.00354849	0.503982	-0.509503	0.139516	-0.299447	0.609231	-0.0499735	0.635344	0.294185	-0.251913	0.192792	0.0639803	0.0498042	0.747448	0.0256454	0.360354	0.122859
689454	1360	989	FALSE	TRUE	118	3	ER_mitochondria_1	0.223511	-1.1404	-1.90351	-0.834606	0.417303	-0.523414	-1.43009	-1.65087	0.548221	-0.468428	0.315709	1.30465	-0.609009	0.350375	-0.000456504	-0.455387	-0.232794	-1.17978	-1.37988	-1.15699	0.899615	0.247555	0.427655	-0.988812	-0.442971	0.259415	-0.834119	-0.585752	-1.59087	-0.0108743	-0.802959	-0.576178	-0.0782373	0.0631711	-0.572781	1.06755	0.214878	-0.717782	-0.15933	-0.312477	0.409544	0.555525
714599	1505	1013	FALSE	TRUE	118	3	ER_mitochondria_1	-0.130604	-2.9461	-0.551724	-0.321996	-0.272466	0.836305	0.264638	0.92785	-0.845697	-0.317301	-0.53982	-0.670257	-0.211197	-0.963023	0.484968	-1.19631	0.477283	0.342591	-0.230359	0.71313	-0.73635	1.09876	-0.747188	0.414491	0.428159	0.30376	-0.479581	0.866748	-0.434805	-0.0146364	-0.458517	0.565401	-0.497648	1.092	-0.510705	-0.11648	-0.962078	0.528268	0.479057	-0.656087	0.166852	0.558434
646958	1421	948	TRUE	FALSE	118	5	Nucleus	-4.23654	2.33959	-0.136062	0.229781	-0.310437	1.41895	-0.41046	-1.56308	-1.22825	-1.06905	0.746157	-0.234595	-0.377403	0.66665	0.968596	0.621654	-0.0146328	0.679063	0.990624	-0.474784	-1.14998	-0.0723479	0.245251	0.800276	0.660529	0.695286	0.242202	-0.869199	0.0658537	-0.0734529	-1.05301	-0.151061	-0.718012	0.203655	0.111034	-0.163694	-0.321602	-0.0166407	0.428585	-0.161191	-0.206996	-0.408094
745662	1475	1044	FALSE	TRUE	118	1	Cell_periphery_1	4.57235	0.804864	2.31905	0.432845	2.27357	-0.0395046	0.553793	0.720848	0.92258	-0.320164	1.45481	0.428003	0.876941	-0.363349	0.672737	-1.83446	0.999293	-0.26641	-0.356259	0.310905	0.551439	-0.31816	0.601505	0.253281	-2.01805	-0.499766	-0.498171	1.07698	-0.495814	-0.065201	0.236522	0.135717	-0.920966	-1.13066	0.286965	0.103933	0.286468	-0.079978	1.43469	-1.26808	-0.139246	0.238638
604600	1398	910	FALSE	TRUE	118	4	ER_mitochondria_2	2.95788	-0.680193	-0.161657	-0.788012	0.341168	0.0742011	-0.188152	-0.440759	-1.77393	-0.588983	-0.631863	0.142324	0.33617	1.12466	1.49863	1.09435	1.00266	-0.599719	-0.63758	-0.456186	-0.517096	0.0344088	-0.737494	1.17273	-1.081	0.380435	0.600389	1.52283	0.320867	0.680714	-0.193149	0.220611	-0.539677	0.286624	-0.34493	0.556359	0.58362	0.296349	-0.114992	-0.074123	-0.577483	-0.134094
656838	1436	957	TRUE	FALSE	118	0	Nucleolus	-3.31072	1.69031	0.885468	0.876873	1.56679	-0.535036	-0.267408	0.593066	1.97093	1.04001	-0.860043	-0.334658	-0.012795	1.17994	-0.604622	-0.824826	0.0774554	0.210832	-0.91548	0.740759	-0.533045	-0.217093	-0.628143	-0.135217	1.17616	0.40669	-0.701568	-0.108984	0.179214	0.853254	-0.109108	-0.280628	-0.199162	-0.181612	0.418521	0.192953	0.116776	0.111356	-0.245985	-0.511119	0.351633	0.0861121
604712	1510	910	FALSE	FALSE	118	0	Nucleolus	-0.224061	-0.1815	1.54149	-0.677155	-0.43368	-0.914092	-0.132742	1.82533	-1.5004	0.53765	0.272209	-0.408705	-0.0483715	-1.07394	-0.635638	0.292797	0.495189	-0.132565	-0.189884	-0.186554	1.63689	-0.0480431	0.872081	-1.54973	-0.0173984	0.39107	1.03018	1.22238	-0.407235	-1.07253	0.260314	-0.0275941	0.906805	0.177702	0.143305	-0.735899	0.539904	0.115779	0.39663	-0.347061	1.14594	0.756043
703908	1482	1003	FALSE	TRUE	118	5	Nucleus	-4.57781	-1.46983	0.546161	-1.10768	-1.80567	-1.01782	1.50624	-0.150293	0.154797	1.38347	-1.2837	-1.0709	1.18626	-0.663219	1.01666	-0.0417945	-0.779149	0.30701	0.177649	-0.494116	1.62686	0.666668	0.541419	-1.9214	-0.440215	-0.147307	0.14641	0.305545	-0.334964	-0.925775	-0.534218	-0.443521	0.0576747	0.264985	-1.20679	-0.451228	0.426411	0.156995	-0.113891	0.907779	-0.458018	-0.12704
647039	1502	948	TRUE	FALSE	118	0	Nucleolus	-4.22188	3.47515	-0.0258403	1.11759	0.246266	-0.806528	-1.31449	1.17839	-1.84562	-0.581753	0.314764	-0.625746	0.375011	-0.740563	-0.887341	0.88354	-0.247591	-0.551462	0.879792	-1.04601	-0.171686	-0.360768	0.435846	-0.541503	-1.19617	0.0892203	0.211081	-0.232231	-0.765655	0.58108	1.68318	1.35266	-0.303298	-0.201631	-0.182578	0.0393745	-0.324075	0.199481	-0.352936	0.642923	-0.433602	0.142967
653563	1376	954	FALSE	TRUE	118	3	ER_mitochondria_1	-1.00644	-2.54325	-1.58738	-0.665465	1.34452	1.29293	0.096462	-1.24913	-0.314642	1.68098	0.740189	-0.550747	-0.332153	-0.7949	-0.543812	-1.00916	-1.0039	0.343117	0.270826	-0.22733	0.740387	0.478563	-0.105396	-0.357669	-0.157811	0.903722	-0.637241	0.302998	-0.105818	0.988518	-0.221585	0.163593	0.21627	0.507328	-0.174887	0.519486	0.408264	-0.0348234	-0.0231051	0.30347	0.123786	0.130026
680721	1373	980	FALSE	TRUE	118	3	ER_mitochondria_1	-0.779542	-2.06992	-2.2369	-1.65045	-0.414625	-0.700387	0.145864	-2.14459	0.708663	-0.816615	1.27829	0.602961	-0.082499	-0.381957	1.56938	0.678673	-0.330454	1.5023	-1.10912	-1.23694	-0.395192	0.126699	0.780025	-0.392008	0.11461	1.05856	0.237264	0.192015	-0.59208	1.05797	0.483093	-1.01049	-0.359049	1.09134	0.475649	0.0947466	-0.343822	1.06459	-0.546807	1.26688	0.00523564	0.0601766
632737	1466	935	TRUE	FALSE	118	0	Nucleolus	-4.302	3.65992	0.316937	1.04049	-0.977519	-1.14095	1.85223	0.0858358	-1.09484	0.73085	-1.40822	-1.11133	-1.31287	1.67258	0.263961	-0.878069	0.0835973	-0.0255133	0.0634244	-1.28885	-0.919565	-0.143804	-0.102108	0.212557	-0.984395	0.0897069	-0.298634	-0.653632	0.999038	-0.253769	0.539994	0.358336	-0.275369	0.867256	-0.597848	-0.337848	-0.836632	-0.705212	0.211083	-0.453989	0.493658	0.473079
742735	1376	1041	FALSE	TRUE	118	2	Cell_periphery_2	5.80493	1.24397	-0.0775373	0.441314	-1.77348	0.647314	-0.655849	-0.365483	-0.915664	-1.97675	-0.106396	0.59231	-1.64219	-0.225673	-1.01769	1.39826	1.23529	-0.138318	-0.0259928	-0.712069	-0.533969	-0.224504	0.926875	0.655986	0.788825	0.761783	0.213083	-0.622437	0.539524	-0.25969	-0.351695	0.57306	0.477943	-0.540865	-0.380196	0.216078	0.161293	-0.581057	-0.210755	-0.0467651	0.479153	-0.139952
648152	1510	949	TRUE	FALSE	118	0	Nucleolus	-3.35355	2.92221	-0.440997	0.270163	0.959463	-0.219045	-0.0805522	0.683401	2.72978	0.560564	-0.602288	-0.557722	-0.492001	-1.16267	1.17561	-0.541632	1.13018	-0.981146	-0.821129	-0.664105	1.33241	0.568957	-0.518254	0.693071	0.834748	-0.513664	0.492649	0.65552	1.00235	-0.470172	0.549746	-0.398891	-0.145543	-0.616082	-0.268184	-0.10775	-0.373992	0.301419	-1.61748	1.25346	-0.264001	0.0125856
639347	1465	941	TRUE	FALSE	118	0	Nucleolus	-4.42232	2.84022	-0.0346515	0.746179	-1.1072	0.140073	1.56554	0.872981	-0.846866	-0.712331	0.49256	1.25699	0.474631	0.661224	-0.441553	0.775044	0.705789	-0.667077	0.538515	-0.371575	0.455247	-0.199326	1.07976	-0.0258382	0.330845	0.103159	0.930238	-0.087786	-0.253915	0.708445	-0.476608	-0.599333	0.024486	-0.593281	0.535401	0.0448411	0.371908	0.23913	-1.02501	0.0933226	0.109574	-0.488528
720899	1545	1019	FALSE	TRUE	118	4	ER_mitochondria_2	3.21274	-0.829433	-2.2714	-0.592192	-1.35395	0.45961	0.440554	-1.03976	-0.859137	-0.715201	0.559841	0.949237	-0.842184	-0.26595	0.49007	-0.222031	-1.20733	-0.352394	-0.422094	1.3963	0.116463	0.38311	1.443	0.396839	0.22765	1.27469	-0.432882	0.710182	-1.27883	-0.37209	0.538378	0.183919	-1.06332	-0.292594	0.383885	0.420152	-0.0867232	0.602594	0.740792	-0.304754	0.0670743	-0.369514
711453	1526	1010	FALSE	TRUE	118	3	ER_mitochondria_1	0.413135	-1.42757	-1.05164	0.402376	-0.295807	-1.41375	1.2154	0.904603	-0.833552	-1.24475	1.22459	-1.06165	1.22792	-1.2385	0.663393	-0.338788	-1.83955	-0.804644	1.05796	-1.06782	0.457194	-1.68571	0.942866	0.360973	-0.183703	0.335162	-0.810278	0.279954	0.534038	0.376552	-0.561852	-0.263731	0.14344	0.869866	-0.723203	-0.17243	-0.037422	0.501021	0.270595	-0.532744	0.087583	0.528467
763009	1446	1062	FALSE	TRUE	118	2	Cell_periphery_2	5.32203	-0.115153	-0.140891	0.411355	-0.816256	-0.693719	0.894601	0.285491	0.369589	-0.742678	-0.759616	0.981619	0.134486	-1.1493	0.172045	-0.0924337	-0.14854	1.57401	0.642182	0.0430175	0.068257	-0.512347	-0.302845	0.204009	0.232006	-0.938369	1.38666	0.885193	-0.139395	0.552685	1.59339	0.813824	-0.986368	1.15814	0.0538666	0.0556851	-0.273539	0.0111372	-0.384283	0.316146	-0.0482394	0.0721404
617291	1531	921	FALSE	TRUE	118	4	ER_mitochondria_2	3.07939	-1.80494	0.182945	-0.0735441	0.727843	-0.265291	-1.2182	0.672724	0.167585	-0.82534	1.15284	0.712881	0.105301	0.5569	-0.0754704	-0.275839	0.210384	0.679836	-0.362978	-1.61683	0.453608	-1.28494	-0.155013	-1.37727	0.734936	-0.15797	-0.38287	0.740368	-1.05346	-1.5427	-0.461172	0.316111	0.0273011	0.157398	-0.353355	-1.61305	-0.398237	-0.35092	-1.4633	0.196005	-0.277706	-0.67838
712397	1408	1011	FALSE	TRUE	118	3	ER_mitochondria_1	0.519114	-2.94012	-0.658117	0.367628	0.0138738	-0.801769	0.125043	1.22199	0.297484	-0.131571	-0.627871	-0.561925	0.0491683	-0.540542	0.038592	-1.64275	-0.299382	0.297205	1.13864	0.35249	0.941962	0.334741	1.65418	0.652536	0.0613329	0.0706756	2.29553	0.0981805	0.00243237	0.0964938	-0.41878	-0.25583	-0.141265	0.0896567	1.42444	-0.355055	0.397114	0.709775	0.121098	-0.0131167	-0.483643	-0.420931
725963	1446	1024	FALSE	TRUE	118	4	ER_mitochondria_2	2.8835	-0.873671	0.659182	0.599148	-2.2831	-0.401201	1.45609	0.479574	0.914654	-0.452622	-0.319275	-1.15091	-0.181563	-1.03428	-0.505774	-0.817058	-0.131412	1.97666	0.810233	1.39471	-0.100249	-0.0659198	1.2485	-1.39446	-0.988686	-0.552295	0.174839	0.781501	2.46593	-0.096245	0.0268424	-0.0534362	-0.228069	0.762188	0.842278	0.611179	0.256948	-0.508067	-0.181089	-0.0810113	-0.532428	-0.0322444
718747	1490	1017	FALSE	TRUE	118	3	ER_mitochondria_1	-0.919295	-2.43845	-0.882437	-0.130809	0.138316	0.0749956	-0.425237	0.941147	0.440819	-1.1929	-1.08095	-0.713873	-0.86619	-1.14991	0.145559	1.72941	-0.316352	0.614462	0.153213	-0.325895	-1.42696	-0.317885	1.18369	0.731255	1.01287	-1.11388	0.646972	-0.776835	-0.475006	-0.128768	0.69979	-0.219654	0.0857685	-1.26007	0.355586	0.104801	-0.522172	-0.807562	0.472953	0.13646	0.143195	0.826586
582658	1478	891	TRUE	FALSE	118	6	Cell_periphery_3	1.60534	0.181115	1.48813	-1.16654	0.337832	-0.753146	1.88793	-0.0486999	1.45458	-1.43995	0.632456	-0.389547	0.8458	-0.10845	-0.802635	0.263622	-0.360411	2.11377	0.467599	0.103367	-1.09561	1.76406	-0.164151	-0.370783	1.97675	-0.163548	-0.403558	0.474204	-1.11974	0.0230666	-0.875827	1.17239	0.186194	0.594731	-0.341568	-0.996522	-0.0417366	0.24866	0.607675	-0.24555	0.141997	0.865343
603578	1540	909	FALSE	TRUE	118	2	Cell_periphery_2	4.24248	0.626902	-0.978482	1.77918	-0.110981	-0.0366051	1.69608	-1.19416	0.291964	-0.0991522	0.178717	0.639276	0.678346	-0.604664	-1.63985	0.244226	2.5369	-0.688947	0.676685	1.61492	-0.862252	-1.20409	-0.218544	-1.13669	0.153046	-0.487681	-0.640746	-0.00276127	-0.946005	0.291422	0.933567	0.432399	-0.787341	0.199091	0.519403	0.549832	-0.790224	-0.77407	-0.202034	0.257589	0.493612	-0.188991
694535	1452	994	FALSE	TRUE	118	7	Endosomes_golgi_1	-5.34788	-3.60509	2.59692	0.490511	-0.977987	0.396125	0.668746	-0.268253	1.03333	1.74007	0.142754	0.430977	1.00542	0.199489	-1.45275	-0.504714	-0.218404	-1.08841	-0.130636	0.393074	-0.0753545	0.773447	-0.320477	-0.617289	0.00444689	0.085899	-1.03516	0.438689	-0.136618	-0.0577968	-0.204469	0.143404	-0.310836	1.13525	0.236867	-0.0313378	-0.244729	0.431455	0.00831514	-0.0529497	-0.0989288	-0.142774
660207	1524	960	TRUE	FALSE	118	0	Nucleolus	-2.18607	2.61219	0.269595	-2.19885	0.483319	0.0630187	1.32869	-1.67204	0.39179	-0.142288	-0.475026	0.877981	-0.868538	0.23154	-0.85512	-0.670044	-1.24654	-0.192543	-0.597104	0.725096	0.537054	0.778478	0.0727063	-0.862382	0.36797	0.931884	-0.0982228	-0.687731	1.40415	-0.629609	-0.184582	-2.14178	0.0317419	-0.686168	0.00827342	0.282711	-0.572719	-0.238951	0.584071	-0.0457135	-0.388982	-0.452565
716616	1449	1015	FALSE	TRUE	118	3	ER_mitochondria_1	-0.104312	-3.12753	-1.65967	-0.196992	-0.761441	-0.338551	-1.50572	-0.723392	-0.404065	0.715251	-0.0514725	-1.40078	-0.570819	-0.453009	0.537804	-0.798449	-2.05948	-0.5928	0.542597	1.0775	-0.868657	0.147494	-0.227194	0.321486	0.298054	-1.70195	0.566914	-0.746499	0.724318	0.895989	-0.959289	0.477766	0.101936	1.18876	-0.630674	0.153061	0.0571148	-0.64558	0.00596887	1.06435	0.237843	0.513455
608079	1440	913	TRUE	FALSE	118	0	Nucleolus	-2.50868	3.38034	0.955399	-0.157226	-0.175787	-1.14435	0.815282	0.256065	-0.447159	-0.602443	-0.780349	-0.517311	-2.62965	-1.16606	-0.288943	-0.613251	-2.2918	0.474388	0.635636	-0.538047	-0.189433	-0.741961	-1.14715	-0.559522	0.940461	-0.529799	-0.517392	-0.734904	-0.9209	-0.261269	0.245194	0.742364	-0.228862	0.433956	0.121727	0.0813188	0.0251124	0.120566	0.589451	-0.0615999	-0.51466	-0.309688
597666	1520	904	FALSE	TRUE	118	4	ER_mitochondria_2	4.11462	0.355465	-0.420206	-1.9564	-0.481065	-1.05064	1.52449	0.365923	-0.576569	0.911198	-1.02806	1.21586	0.274862	-0.349703	0.497394	-2.05494	0.838612	-0.378879	-1.05541	0.308687	0.39311	-1.10129	-2.23973	0.572304	-1.121	-0.113666	1.22055	0.900513	0.069313	0.834995	-0.0353729	0.657111	-1.18765	0.0175225	-0.82589	0.614185	-1.76022	1.05394	0.24409	0.714666	-0.999225	0.757963
623860	1445	927	TRUE	FALSE	118	0	Nucleolus	-4.63029	2.91801	-0.717793	0.305276	-1.47923	-0.69027	0.432526	-0.978109	-1.10643	0.1094	0.794853	0.262467	0.630535	-1.88294	-0.330915	0.267239	-0.566462	-0.901701	1.29468	-0.161381	-0.474874	0.00480065	0.194753	-0.552446	0.0391272	-0.611411	0.832487	-0.61712	-0.545902	0.123136	0.868792	0.624589	0.0537149	-0.629711	-0.024471	-0.107856	-0.586646	0.1202	-0.0161886	0.990969	0.0821866	0.0501796
662374	1514	962	TRUE	FALSE	118	0	Nucleolus	-2.41568	2.99804	0.843056	-2.20929	1.42168	0.972714	-0.276337	0.100924	-0.750341	-0.191308	0.344056	0.87194	-0.842909	-0.238734	-0.413338	-0.151934	-0.403487	-0.234629	0.477627	-0.76616	-0.0209623	0.562434	0.403702	0.614592	1.18949	-0.181724	0.546828	0.600666	0.829738	0.221266	-0.0670956	0.0961527	1.11534	-0.111465	0.385287	-0.436437	-0.485232	-0.34929	-0.798337	-0.950091	0.100968	0.270814
611624	1541	916	FALSE	TRUE	118	1	Cell_periphery_1	5.02486	1.76592	1.91114	0.0097539	-0.723554	0.117371	0.102633	0.676381	-1.30844	0.772513	0.236699	-0.295719	-0.0277147	0.370398	0.253411	-1.28397	-0.301804	-0.306352	0.93987	-0.177554	-1.28159	-0.310613	1.0302	1.22274	-0.506711	-0.472315	-0.751193	-0.889919	0.263185	-0.624522	1.00003	0.031028	-0.54926	0.0350954	0.324425	0.421254	0.527104	-0.625245	0.229349	-0.00752957	0.553118	-0.297941
622747	1423	926	TRUE	FALSE	118	0	Nucleolus	-2.04655	3.74935	0.252889	-0.969344	0.660284	-0.185626	0.789924	0.569764	-0.0388503	1.62015	-0.858101	-1.18933	-0.30851	0.504098	0.802858	-0.882658	0.0293865	0.346224	-0.174816	1.36468	0.288386	0.0681824	-0.186603	-0.162726	-0.117436	-1.58725	0.360489	-0.414351	1.23216	0.760838	0.4669	-1.284	-1.81549	0.586982	-0.0189286	-0.550724	-0.592583	-0.386759	0.121105	-0.153931	0.0704548	-0.153606
742791	1432	1041	FALSE	TRUE	118	1	Cell_periphery_1	4.42618	1.78368	0.366822	1.2929	1.16708	1.0204	-0.0276773	0.251138	-0.151419	-1.64258	1.14817	0.250517	0.771601	-1.2345	0.362997	-1.61486	0.804615	-0.749811	-0.444834	1.24497	-0.684362	-0.433401	-1.3613	-0.530794	-0.764572	-1.15542	-0.692554	0.236416	-1.24195	1.13841	-1.36003	0.503683	0.355018	0.170761	-0.433316	0.302928	-0.0439969	0.39264	-0.133965	0.123936	-0.239367	0.186118
663439	1504	963	TRUE	FALSE	118	0	Nucleolus	-3.06606	3.00652	-0.224861	1.11305	0.195638	-0.94164	-1.40267	0.457354	0.85872	0.999583	0.486734	0.378777	0.608753	0.996732	-0.0242116	-1.90302	0.265552	-0.851625	-0.765373	0.271168	-0.167827	0.347042	0.110421	0.181583	0.857395	-0.04222	0.760147	-0.43976	0.851863	-1.18698	-1.13359	-0.482044	-0.929438	0.305815	0.335803	-0.055919	-0.562929	-0.449441	-0.272242	-0.583352	-0.222766	-0.480149
770140	1503	1069	FALSE	TRUE	118	1	Cell_periphery_1	5.21515	-0.207786	1.06037	-0.0674155	0.266262	1.26255	-0.599518	0.459084	-0.164715	-2.09092	1.29421	-1.30644	1.48659	0.301187	0.264475	-0.285471	-0.586576	0.999799	1.16026	-0.317916	-0.0549745	1.12933	0.296783	-0.120857	-0.517901	0.538966	-0.193487	1.01988	0.316336	-1.03356	0.674346	-0.316851	0.423642	0.11356	0.443383	1.44409	0.873458	-0.345283	-0.235435	0.544943	-0.271018	-0.471987
628196	1416	931	TRUE	FALSE	118	0	Nucleolus	-2.96956	3.64079	-0.118519	-1.85257	1.50768	0.46086	-0.623452	-0.517514	0.016614	0.290771	-1.74517	1.04231	-0.460878	0.549211	-0.221956	-0.593904	-0.364476	0.11613	1.28283	0.174855	0.375141	0.962637	0.760324	1.22666	-0.5192	-0.39975	-0.230708	0.248479	0.348501	-0.213491	0.417127	0.431421	0.569616	0.42045	-0.972149	0.405306	-0.0680516	-0.0238073	-1.06467	0.134101	-0.162922	-0.138552
706075	1493	1005	FALSE	TRUE	118	7	Endosomes_golgi_1	-4.09073	-2.33663	-0.195796	-0.792145	0.0774795	-1.81835	-0.84514	2.11659	-0.939438	-0.40551	-1.06301	0.242115	0.184536	0.0674202	1.36416	0.285876	1.7537	0.424839	-0.0111136	0.231004	0.372313	-0.752578	0.912207	0.548626	-0.746198	-0.0459861	0.0434312	-0.11578	-0.736089	0.232387	-0.479262	-0.327198	-0.29072	0.489146	-0.630444	0.036235	0.534663	-0.823755	0.325835	0.374845	-0.345466	0.302693
679873	1509	979	TRUE	FALSE	118	0	Nucleolus	-3.07182	3.27034	0.22056	-0.233722	-0.840512	-1.38781	-0.780659	-1.49085	-0.731583	0.324274	-0.149483	0.271939	-0.447351	-0.911323	0.443967	-0.581795	-0.335025	-0.231362	-0.099134	-0.0935079	0.0542885	-0.220813	0.202494	-0.321011	0.63352	-0.628548	1.08713	1.02004	1.67728	-0.181129	0.278417	0.548631	-0.0948071	0.213103	0.586692	-0.55285	-0.15732	-0.0506662	-0.0525327	0.347646	0.163516	-0.242226
742875	1516	1041	FALSE	TRUE	118	1	Cell_periphery_1	3.4403	0.0296699	1.32131	0.00296129	-0.0304605	-2.00833	-0.581051	1.50354	1.15565	-0.926514	1.00813	0.326994	-0.0928976	2.03024	-0.328743	-0.123585	0.0201322	1.3187	0.111276	0.400467	0.225868	0.047956	1.11073	0.673475	-0.0844796	0.273818	0.704564	0.907087	-0.411419	-0.491798	1.16243	0.273083	-0.547632	0.932185	-0.728282	-0.154602	-0.446001	0.864855	-0.333171	0.161399	0.593542	0.652027
703971	1545	1003	FALSE	TRUE	118	4	ER_mitochondria_2	3.81163	-0.0612528	-1.19912	-1.56062	-0.785937	0.445382	-1.40381	0.389465	-0.0151178	-1.51477	0.134443	1.30372	-0.632432	-1.11503	-0.802454	-0.747923	0.709581	-0.000505363	1.41078	-0.259171	-0.566069	1.33941	1.32797	0.40615	-0.667644	-0.180663	-0.0870842	-1.2279	0.825254	-0.967463	0.396921	0.657288	0.593081	0.139483	0.0554478	0.534751	0.782396	-0.904485	0.167441	-0.461194	-0.362706	0.235012
655780	1445	956	TRUE	FALSE	118	0	Nucleolus	-3.7419	1.93329	1.34025	1.3692	-0.16556	-0.222402	1.09273	-0.362981	0.833987	0.349227	-0.388626	0.917553	-1.1847	0.39466	-0.813684	-0.418553	0.031205	1.03315	1.05346	-0.749303	-0.662001	0.917387	0.682937	-0.418085	-0.529548	0.377465	-0.224848	-0.0216037	-0.35725	0.195384	-0.953497	1.12182	0.115617	-0.0113975	1.10747	-0.996074	0.32657	0.279954	0.876872	-0.257584	0.128116	-0.255787
701689	1412	1001	FALSE	TRUE	118	3	ER_mitochondria_1	-1.56708	-3.13959	0.446668	-1.51093	-0.45156	0.632694	0.378511	-0.899006	-0.686253	-1.14019	0.441597	0.852259	0.242465	0.773807	-0.290411	-0.819089	1.58539	-0.113049	-0.050166	0.00162858	-0.408737	-0.599768	2.16197	-0.115661	1.03983	-0.929427	0.207282	0.327096	-0.369418	-1.15791	0.0876183	-0.18105	-0.111621	0.278336	-1.23753	1.06265	-0.345717	0.428952	-0.425191	0.143397	0.543325	0.253389
762057	1493	1061	FALSE	TRUE	118	2	Cell_periphery_2	4.60197	0.369205	-0.685735	0.43848	0.991607	1.17683	-0.370478	1.21078	0.395812	0.0393843	0.667929	-0.708363	0.575061	0.322395	0.357246	1.84366	2.04887	1.31228	-0.69261	-0.887653	0.855427	0.961692	-0.0694842	0.481974	0.761613	-0.0920679	-0.201523	-0.478975	0.643432	0.483977	-0.353034	0.103147	-0.310926	2.29671	0.6058	-0.665837	0.529135	-0.061399	0.123189	-0.426362	0.785196	0.33679
667678	1497	967	TRUE	FALSE	118	0	Nucleolus	-4.11437	2.56704	0.836159	1.81061	-0.863738	1.5164	0.527272	-0.36525	0.701039	0.192742	-0.285703	-0.405722	-1.00229	-0.371066	-0.151025	0.693979	0.222808	-0.103155	-0.0106984	0.162449	0.687365	-0.330168	0.987065	0.580081	0.113941	-0.334249	-0.328869	-0.381434	-0.904468	-0.543615	-0.397518	-1.0675	-0.180438	-0.634779	0.252404	-0.420938	0.0161352	0.371704	0.625951	-0.596622	-0.168393	-0.394665
709333	1533	1008	FALSE	TRUE	118	3	ER_mitochondria_1	0.955706	-0.739545	-2.169	0.977421	0.798627	-1.18024	0.591604	-0.0770365	0.164199	0.658394	-0.223254	0.452126	0.878763	-0.355863	-0.0404455	0.60968	0.530569	-1.02969	0.945634	0.544025	-0.702484	-0.0823578	0.0751437	0.899833	0.277096	-0.390538	-0.0242576	0.308664	-0.224248	-1.18316	0.0571993	0.630277	-0.0186947	0.416266	0.0893067	-0.542611	0.389925	0.0599027	1.18906	0.445446	0.236487	-0.134052
666626	1508	966	TRUE	FALSE	118	0	Nucleolus	-2.91297	3.32453	0.217442	-0.709148	0.607935	-1.40383	1.55144	-1.24978	-0.587594	-0.0122685	0.530034	1.01637	0.690201	0.727791	0.314253	0.0870844	-0.174281	0.341003	0.614197	1.13067	-0.854253	-0.113635	-0.197773	0.499856	0.63234	0.975965	0.552896	0.342353	0.0957607	-0.438817	-0.573702	0.385402	-0.270139	0.544631	0.237918	-0.656241	-0.318304	0.0488884	-0.31068	0.0707124	-0.313595	0.134922
567761	1477	878	FALSE	TRUE	118	3	ER_mitochondria_1	-1.64608	-1.93952	0.824302	-0.208277	0.728611	-1.24549	-0.867798	-0.595417	-0.238101	0.831042	-0.427504	0.973371	-0.769433	-1.03018	2.41196	-0.826047	-0.996356	0.32103	0.170484	0.21388	-0.68055	-0.17076	0.166214	0.70363	-0.213417	0.85536	0.639814	0.102073	0.338925	0.546774	-0.253492	0.522894	-0.449043	1.3803	-0.473859	-0.617533	-0.26583	0.433074	-0.0201527	-0.154514	-0.339569	-0.877889
657841	1351	958	FALSE	TRUE	118	3	ER_mitochondria_1	0.628853	-1.09301	-1.61459	0.660518	0.645652	1.45316	-0.423855	-0.201572	0.668554	1.00941	-0.142696	0.215664	-0.518111	-1.24913	1.05074	-0.396315	-0.939814	-0.944566	0.864239	-0.00496576	-0.813389	-1.02247	-0.0310131	0.260471	-0.681378	0.707414	-0.459137	0.403142	0.826828	-0.677426	-0.0845243	-0.000106836	-0.140469	-0.231943	-0.763616	0.316647	0.577506	-0.925001	0.396163	0.201605	-0.271162	-0.36273
669676	1378	969	FALSE	TRUE	118	3	ER_mitochondria_1	-2.6405	-2.68891	-0.452677	-0.507783	0.858808	2.26182	0.97728	0.583075	0.123428	0.0678699	0.257011	-0.906138	-0.783487	1.00433	-1.52375	-1.01418	0.119439	-0.794793	1.08884	0.0501062	-0.129327	-0.697296	-0.212039	0.110359	2.2865	-0.82958	1.67727	-0.0609318	-1.09837	0.343302	-0.312462	-0.738205	0.524422	-0.3057	0.148972	-0.530543	-0.310317	-0.873742	0.342593	0.466332	-0.146571	-0.660359
647034	1497	948	TRUE	FALSE	118	0	Nucleolus	-4.68079	2.67585	1.02042	1.1226	0.0450548	-0.897779	0.940785	0.315271	0.336228	-0.15271	-0.915381	-0.805343	-0.173105	0.161967	-0.207421	0.492374	0.565258	-1.39331	-0.465999	-0.232387	0.368462	-1.22465	-0.763606	1.02146	1.5124	1.44519	0.366277	0.923838	-0.454035	0.359643	0.838172	-0.0396205	-0.0809632	0.0458914	-0.308001	-0.0805605	0.126156	0.122608	-0.0158166	-0.00116894	0.200656	0.694791
680768	1420	980	FALSE	TRUE	118	7	Endosomes_golgi_1	-5.03726	-3.03636	1.64904	-0.608234	-1.37748	0.134657	0.174387	-0.516693	0.949741	-0.374855	0.74656	0.587274	-0.0611248	0.400104	-0.199858	-0.155204	-0.901686	-1.23851	0.678606	-1.66791	0.417257	0.169471	0.207163	-0.281088	-0.604275	-0.943417	0.227911	-0.8295	0.153844	-0.846245	1.12823	-0.644557	-0.125242	-0.128687	0.0476743	-0.314792	0.176088	0.766783	0.21311	0.0647406	0.179277	-0.107044
734086	1513	1032	FALSE	TRUE	118	4	ER_mitochondria_2	2.48854	-0.59921	0.0328266	0.706434	-0.804251	-0.555244	-1.35437	1.9069	0.28966	-0.0529394	-0.155221	-1.41353	0.639549	-0.537506	-0.31218	-0.0213005	-0.662526	1.00887	-1.34095	-0.942114	0.00946791	-0.498504	1.19159	0.037014	0.173603	0.034363	-0.118844	0.919946	-0.919488	0.448958	0.00889194	1.50916	-0.378167	0.814703	0.122385	0.497958	-0.16142	-0.0573758	0.381893	0.713547	-0.296364	-0.296809
602327	1463	908	TRUE	FALSE	118	0	Nucleolus	-1.4215	3.33258	-1.8442	0.390889	0.786844	-1.04573	0.269019	0.429502	-1.1842	1.66409	-0.384024	0.406827	-0.188221	-0.3427	0.405636	0.789764	0.353459	1.04778	-1.56995	1.01159	-1.32285	-0.516045	0.171026	1.24688	0.190696	-0.31837	-0.816597	0.212327	-1.61194	-0.457684	0.379506	-0.630264	-0.432549	0.432465	-0.381095	-0.482998	-0.486718	0.00218413	0.411653	-0.0268496	-0.605217	-0.363194
753349	1501	1052	FALSE	TRUE	118	1	Cell_periphery_1	4.03213	1.32684	1.40454	-1.02515	0.232426	0.471396	-1.57587	0.253915	0.417253	0.857678	0.303433	1.33463	-0.0694866	-0.934092	-0.59322	0.0337115	0.495353	-0.439153	0.0399072	0.689991	0.914619	0.765721	-0.853656	0.139941	0.223262	0.542358	0.97836	-0.469197	-0.692969	0.754546	-0.439171	0.046493	0.0646717	0.177488	0.284149	0.787309	0.530832	0.226248	0.33278	-0.231367	0.0881347	0.26421
641390	1350	943	FALSE	TRUE	118	4	ER_mitochondria_2	3.73986	0.113045	-2.15464	-0.624297	0.793662	2.07757	1.11831	1.18938	-0.339854	0.25613	1.41368	-0.952258	0.0330781	-0.178591	-0.395644	-0.812386	0.340236	-1.04615	-1.28275	1.57443	0.273802	0.109819	-0.0273806	-0.154021	-1.04351	0.544976	1.17621	0.303549	0.629091	0.0415825	0.28506	-1.14152	-1.05811	-0.890697	0.17898	-0.654135	-0.281365	0.869023	0.424595	-0.34469	-0.393522	0.496893
677817	1438	977	TRUE	FALSE	118	5	Nucleus	-6.67537	-0.891806	1.17808	-1.18367	0.212759	1.02581	-2.31284	0.617413	1.19222	0.183714	-0.0636499	-0.858091	-0.00883735	0.880904	-0.094531	-0.520011	1.3398	0.205001	-0.671983	0.204653	0.330587	0.0799674	-0.262955	0.0423586	-0.388829	0.648915	0.223559	0.154655	0.0908339	-0.0603603	-0.289015	-0.318134	0.212593	0.175777	-0.484618	-0.0993685	-0.319678	0.211557	0.115589	0.470738	0.220247	-0.202822
575616	1448	885	FALSE	TRUE	118	6	Cell_periphery_3	-0.497462	-1.4939	1.04706	0.360147	1.82955	1.27734	1.42963	0.796133	-0.519089	-1.04425	1.05147	0.581141	-1.35898	-0.0234637	-0.766298	0.925124	0.635878	-0.931504	0.163344	1.52855	-0.576268	-0.330766	-0.833203	-0.268927	0.267674	-0.811085	1.33704	0.875576	0.615491	-0.639877	1.04484	0.235158	-0.595998	-0.484627	-0.166019	-0.758524	-0.261915	1.42531	1.48489	0.50798	-0.169048	-0.45926
626038	1447	929	TRUE	FALSE	118	0	Nucleolus	-3.33165	2.68573	-0.878994	0.804348	-0.535321	-1.29939	0.925156	-0.960228	-0.241031	-1.12026	0.211991	0.811741	1.26229	-1.2134	1.19973	-1.471	-0.375693	0.848908	0.184225	-1.23728	-0.438623	0.364605	0.430146	-0.332376	0.265305	-0.620964	-0.221344	-0.610181	-0.968114	-0.162108	0.950235	0.611915	0.391345	0.418974	0.436259	-0.129852	-0.640338	-0.578741	-0.995547	0.00989515	0.395253	-0.308553
639312	1430	941	TRUE	FALSE	118	0	Nucleolus	-3.74521	3.66255	-1.38289	1.36914	0.402096	0.234773	0.847873	-1.80416	-0.461759	-0.964691	1.02999	0.102655	-0.595969	-0.547177	-0.411931	0.225829	0.823581	-0.349963	-0.302495	-0.141223	-0.0249245	1.16277	-0.118016	-1.68602	0.281246	0.786924	-1.19012	0.305948	1.14696	0.325156	0.10394	0.201543	0.736576	0.0878699	0.473737	-0.08295	0.447674	0.0288216	0.893487	0.199447	0.417868	0.0400136
734085	1512	1032	FALSE	TRUE	118	4	ER_mitochondria_2	2.51717	-0.315215	0.0185843	-1.42209	-0.69629	0.782188	-0.998212	-0.296426	0.748788	1.19325	-0.683548	0.124006	1.52407	-0.782484	-0.709015	1.03128	-1.30104	-0.274832	1.0932	-0.686996	1.05901	-0.231287	1.27551	-1.02482	-0.589647	0.433535	-0.0233344	-0.394394	-0.649706	-0.708244	0.558634	1.06151	-1.03483	0.271386	-1.05073	0.121966	-0.521776	0.0671404	0.487304	0.527115	0.116236	-0.415181
666628	1510	966	TRUE	FALSE	118	0	Nucleolus	-3.00486	3.77148	0.749505	-0.699057	1.80884	-0.528313	0.163867	-0.253857	0.671496	-0.611306	-0.28467	-0.94652	0.362506	0.576779	-0.0383714	-0.144377	-0.191877	-0.172978	-0.0723067	-0.251636	-0.143083	0.520663	0.20109	-1.03432	-0.564166	0.0872616	0.492552	-0.454126	0.305859	0.321924	1.21724	1.00252	-0.618326	0.106682	-0.50389	-0.831147	0.405697	0.0151551	-0.55858	-0.4703	0.0288852	0.66556
738965	1490	1037	FALSE	TRUE	118	1	Cell_periphery_1	1.60135	-0.476813	2.80085	0.422764	2.04431	-0.987665	0.405682	-0.671649	-0.291027	0.0992642	0.706496	0.315331	-0.570913	-0.977176	0.602952	0.432595	0.977364	-0.212755	-1.15278	1.3609	-0.00909784	1.38294	1.4187	-1.08225	-1.1185	-1.3644	1.7696	-0.928828	-0.0630417	-0.470378	-0.891759	0.47356	-0.910923	-0.0609169	-0.844732	0.124668	0.602688	-1.72263	-0.632682	-0.634013	-0.493802	-0.765703
598850	1537	905	FALSE	TRUE	118	2	Cell_periphery_2	4.93192	0.938428	-1.51812	0.450334	0.855332	0.617079	0.517811	-0.00324121	-0.619506	-0.451227	-0.45981	0.965489	0.244109	-1.64012	0.735655	-0.118048	1.78974	0.290169	-0.609888	-0.590109	2.1077	-1.14809	0.0527565	-0.37007	-0.754228	0.913727	0.752557	0.555876	-0.651517	0.0494276	0.619584	-0.108158	1.07581	-0.983181	-0.129832	-0.117943	-0.630528	0.393812	0.0665102	-0.112846	-0.0622866	-0.0902725
720744	1390	1019	FALSE	TRUE	118	1	Cell_periphery_1	4.48401	0.00663467	2.13034	-0.622785	2.03816	0.518442	0.286566	0.862874	-0.88429	0.404076	0.056259	1.41689	0.675176	-0.739697	-1.00725	1.68821	-0.801334	-0.612295	0.273114	-0.324058	0.233519	0.113905	0.837568	0.289135	-1.93476	-0.212377	-0.334587	0.158367	1.37731	0.234315	-0.379659	-0.416519	1.37965	-0.0553652	0.175791	-1.27685	0.28702	0.23073	0.683318	-0.688158	-0.146404	-0.0521575
616177	1544	920	FALSE	TRUE	118	1	Cell_periphery_1	3.87282	1.44078	1.67056	-0.0464315	0.503898	0.814387	2.54125	1.04976	-0.534653	0.677604	0.746134	1.12368	-1.31618	-1.41836	-0.222895	0.532572	-0.398085	-0.855994	-0.0143009	-0.238048	-0.755102	-0.465397	0.244319	-0.847823	0.30309	0.396144	-0.0707907	-1.20383	0.799116	-0.732125	0.288493	-0.842333	-0.0496144	0.0152944	0.197657	1.17464	-0.344475	-0.881733	-0.193858	-0.275868	0.914914	-0.606495
666499	1381	966	FALSE	TRUE	118	3	ER_mitochondria_1	-3.34457	-2.26816	0.702274	0.960287	-0.237825	0.0260914	0.6413	-0.772665	0.396296	-0.236426	-0.633139	1.1002	-0.759831	-0.114547	0.492206	-1.26062	-0.779626	-0.274312	0.326164	-0.579646	-0.0152664	-0.194348	0.319056	0.667288	0.253442	0.221444	-0.506269	-0.380982	0.104471	0.0417486	0.295082	0.197514	0.118443	-0.386762	-0.106696	-0.761511	0.0591159	-0.67027	0.748934	0.416282	-0.0673124	0.109024
660060	1377	960	FALSE	TRUE	118	3	ER_mitochondria_1	-2.44971	-1.95707	-0.673029	0.206271	0.950568	-0.702878	0.515775	0.376254	1.38319	-0.533292	0.723792	-0.456206	-0.733997	-0.199293	-0.141526	-1.04323	0.153955	-0.258296	-0.0456355	1.50119	-2.34965	0.950975	-0.245008	0.17785	0.117009	-0.744235	0.724963	-0.0926038	-0.119272	0.362227	-0.755938	-0.765846	0.201023	-0.0526103	-0.457127	-1.00277	0.0735783	0.296659	-0.344587	-0.00925554	0.345953	0.449245
696424	1360	996	FALSE	TRUE	118	3	ER_mitochondria_1	-0.915296	-2.41151	-1.59498	0.162883	-0.702572	-0.64077	0.909794	-0.255243	-1.02876	0.799198	0.0542341	1.39113	0.0340762	0.49629	0.461512	0.285664	0.581152	0.953789	0.648287	0.835123	0.0217607	-0.774529	0.249914	-0.956353	0.0700185	1.4301	0.388795	0.464525	-0.615656	-0.2492	-0.489686	-1.50895	1.19413	0.0510166	0.323162	0.00123358	0.213776	-1.01936	-0.157316	-0.142984	-0.0434743	-0.59242
740854	1433	1039	FALSE	TRUE	118	1	Cell_periphery_1	5.56231	0.616224	0.77993	-0.0956762	-0.179024	1.3762	-1.00761	0.302692	-0.332531	0.0784184	-0.984605	0.935975	0.03342	-1.31914	0.286747	-1.29729	0.422871	0.72678	1.01598	1.33057	-0.257752	2.75058	-1.49724	-0.589816	-0.104314	0.434492	0.166653	1.50579	-1.09292	-0.443471	-1.26938	0.190187	0.211387	-0.239185	0.318796	0.0120652	-0.333705	-0.0656685	-0.172836	0.344672	0.545499	0.463127
701714	1437	1001	FALSE	TRUE	118	7	Endosomes_golgi_1	-3.42256	-3.3426	1.68399	0.620736	-1.49475	-0.138778	0.0141376	1.26023	-0.839432	-0.683552	-0.362525	1.62647	0.87159	-0.321147	0.408514	0.173258	-1.09934	0.502427	0.528806	-1.12603	0.426073	-0.0473963	0.136426	0.120425	-0.0739272	0.115624	-0.594688	-0.248975	0.302845	0.0953956	-0.312719	0.300007	-0.20491	-0.357734	-0.536243	-0.501377	0.198828	0.00183892	-0.208176	-0.270659	0.195354	0.123197
671879	1498	971	TRUE	FALSE	118	0	Nucleolus	-4.02153	2.49191	0.180886	0.783829	-0.714351	0.314858	1.25812	0.965541	-1.24521	-0.0384109	2.36257	0.724282	-0.42669	-0.354306	0.645184	-1.11739	-0.935184	-0.213828	0.680297	0.43953	-0.132238	-0.812219	0.889316	0.636101	0.298068	-0.292528	-0.116414	0.623894	0.201738	-0.394435	-0.597217	0.469317	0.407985	-0.157936	0.94272	-0.388316	0.0988937	0.0960748	0.226334	-0.190601	0.324765	0.275167
663279	1344	963	FALSE	TRUE	118	3	ER_mitochondria_1	0.00683949	-1.25299	-2.51036	-0.374029	0.0977298	-0.197598	-0.630077	-0.917226	1.25048	-0.157771	0.121817	-0.0300379	-0.565244	-0.090754	1.17686	0.376197	-2.39421	-0.864448	0.63657	0.584208	0.65562	0.12826	0.144023	-1.29666	0.381977	-0.0419252	0.630817	0.285754	1.01198	0.228331	-0.669425	0.571242	0.282761	-0.759752	0.0711097	0.306331	0.249763	-0.366388	-0.725654	-0.251998	0.204734	0.741067
673926	1547	973	FALSE	TRUE	118	4	ER_mitochondria_2	3.96076	-1.94389	-1.26257	-2.03011	-1.04795	0.406995	1.24848	0.117979	0.00771528	-0.112776	-1.54716	0.946339	-0.961187	0.590898	0.716623	0.0824661	-0.909046	0.309953	0.402098	-0.273095	-0.290155	-0.358882	0.477534	-0.349918	-0.289122	0.23448	-0.65532	-1.53126	-0.102501	0.0997357	-0.418475	-0.411576	-0.823297	-1.24741	-0.946339	-0.0662326	-0.072848	0.133355	-0.627002	-0.606081	-0.409345	-0.625443
616073	1440	920	TRUE	FALSE	118	0	Nucleolus	-3.37387	3.91229	-0.339036	-1.00924	-0.691934	0.423944	-1.33672	-0.775956	-0.448949	-0.736832	0.380328	0.114613	-0.766273	-0.910671	-0.187439	0.0220164	-0.286223	-0.543026	-0.217333	0.817745	-0.539053	0.438673	-1.48574	-0.0208288	0.630498	0.906438	0.89809	-1.02782	-0.707707	-0.132981	-0.142125	0.135819	0.691352	0.37234	-0.0842562	-0.719294	-0.0500201	-0.351829	-0.606821	-0.701523	0.386573	0.449184
744758	1508	1043	FALSE	TRUE	118	6	Cell_periphery_3	1.81297	0.195662	1.68305	0.192674	1.45877	1.10582	-0.227096	-0.0858855	1.45205	0.18902	-0.518103	-0.342259	-0.368623	-1.01629	-0.811215	1.98586	0.725625	-0.243635	0.623711	0.312986	-0.290768	-1.23135	0.0360561	-1.1584	-0.843367	0.843798	1.73589	-0.807879	-0.144739	-0.254446	1.42242	0.936635	0.774209	0.655056	0.601374	-0.00962357	-0.508501	0.858492	-0.539813	-0.307621	-0.047377	0.554526
613756	1391	918	FALSE	TRUE	118	2	Cell_periphery_2	3.71274	0.0556769	-1.049	-0.656954	-0.349363	0.900954	-0.609291	-1.83664	-0.361171	1.88174	0.670288	0.589182	-0.179189	0.944478	1.13733	-0.832021	1.05557	1.16163	-1.32135	-0.0706112	0.756776	0.707043	0.384923	0.399871	-1.16637	0.480839	0.523711	0.888058	-0.97966	-0.00249836	0.866931	1.0818	0.891018	0.0712086	-0.122334	0.0556881	-0.260513	1.24373	-0.159991	-0.294995	-0.732214	-0.0637396
624904	1402	928	FALSE	TRUE	118	6	Cell_periphery_3	-0.413901	-0.410143	-0.596464	-1.31139	-1.04553	0.823548	2.54669	0.255925	0.427657	0.760182	-0.624778	-0.804206	0.986774	0.0490251	-1.12527	-0.190049	0.800805	0.171852	1.10907	-0.624579	0.100108	0.881094	0.612965	-0.796482	-0.355797	0.491169	-0.201494	-0.731454	-0.954455	-0.427811	0.397557	1.49449	0.165668	0.370516	0.832213	-0.128642	-0.701476	0.101922	0.00611525	-0.0432097	0.361959	-0.995103
607012	1512	912	FALSE	FALSE	118	6	Cell_periphery_3	2.73122	-0.687354	0.142585	-2.48404	0.565544	-1.813	-0.33179	0.633325	-0.197652	0.179563	0.658744	1.42575	-0.144233	-0.213332	0.642045	0.926934	-0.254724	0.385637	-0.876748	0.46222	0.362562	-0.230134	-0.0587755	-0.102111	-0.601057	-1.11795	-0.437607	0.437165	-0.103667	0.608119	0.80608	0.306726	-0.606486	-1.25124	0.874868	-0.545044	0.619279	-0.497695	1.15666	0.0214213	-0.225167	0.756093
681711	1393	981	FALSE	TRUE	118	3	ER_mitochondria_1	-3.10476	-3.55079	0.975836	0.985927	0.650858	-0.200613	0.568286	-0.791474	0.554027	0.135898	0.9336	-0.105119	-0.624314	0.711865	0.705136	1.86503	0.530646	-0.058906	-0.141369	-0.535216	-0.500987	-0.0561725	-0.787043	0.579664	0.947339	-0.620413	0.890189	-1.39311	1.07934	0.470889	-0.206563	0.0524085	-0.330328	0.234492	0.139767	-0.180164	-0.479972	-0.493039	-0.486489	0.610111	-0.597262	0.77648
575600	1432	885	FALSE	TRUE	118	1	Cell_periphery_1	2.39933	0.265045	0.132223	-1.00344	1.0437	0.734368	0.848791	-2.22693	-1.41142	0.936715	-0.814142	1.18446	0.29327	-0.413901	2.09641	-0.512682	1.92992	-0.416167	0.605842	0.516118	1.8342	1.28572	-0.950531	-0.73761	0.608175	-0.540067	0.603083	-0.378763	-0.729373	0.0427423	0.279125	0.476474	-0.638354	-0.724008	-0.715106	0.290024	-0.0839804	0.577058	-0.135393	-0.29667	-0.228559	-0.00728391
643618	1392	945	FALSE	TRUE	118	3	ER_mitochondria_1	-2.39675	-0.597668	-1.74008	-0.606944	0.502751	-0.969912	1.22159	-0.962568	0.320093	-0.381161	0.0203217	-0.942694	-0.348899	1.08659	0.0613973	1.20569	-0.278966	-1.7576	1.48149	1.41429	-1.14429	0.384282	-1.01103	0.699351	0.509271	-1.31736	0.93614	0.0150368	-0.474695	-0.506786	-0.0470731	-0.526205	0.722498	0.165889	-0.699856	0.816569	0.472346	-1.7524	0.786105	0.129225	0.475701	0.201125
703953	1527	1003	FALSE	TRUE	118	3	ER_mitochondria_1	-1.28595	-2.86177	-0.434207	1.67333	-0.446771	0.00857709	-0.772243	0.138547	-0.222093	0.106505	-0.848888	-1.54177	-0.955851	0.507016	-1.14921	-0.0748406	-0.708387	-0.730288	-1.03261	0.453568	0.233951	0.243157	-0.16829	-0.551311	-0.0348249	0.969388	-0.152131	-0.120315	-0.944155	-0.0916875	-0.126108	0.77664	0.634338	0.71041	-0.581173	1.3086	0.116495	-1.15373	0.170751	-0.0019384	-0.868819	0.176914
591816	1486	899	TRUE	FALSE	118	5	Nucleus	-0.742528	0.083745	-0.495996	-0.0139195	1.04433	1.49283	-1.05663	-0.0291982	0.0455952	0.215594	-1.21341	0.592887	-0.295736	-1.0254	-0.730537	0.166807	-0.331493	1.94846	-1.45434	0.806259	-1.071	-1.44945	0.0516454	-0.664547	0.6085	0.555792	-1.04159	-0.814583	1.06653	-1.15125	-0.715023	0.654745	-0.591094	-0.186156	1.22127	-0.0492604	-0.340755	0.148764	1.72451	0.445545	-0.284469	-0.72569
727958	1413	1026	FALSE	TRUE	118	2	Cell_periphery_2	6.23474	0.419953	-0.684226	0.837251	-0.108578	0.301758	-1.12879	0.275068	-0.965936	0.235027	-1.13885	0.266957	0.670295	-1.27742	0.843976	-1.13067	-0.47888	0.710892	0.685272	0.0358863	0.267453	0.149416	0.0709347	0.273099	-0.186765	1.18169	-1.2427	-0.176635	0.191847	-0.836015	-0.585778	-0.0454296	0.364749	-0.103137	0.0950087	-0.600387	-0.56676	-0.166419	-0.269391	0.209497	0.344359	0.136787
742752	1393	1041	FALSE	TRUE	118	2	Cell_periphery_2	5.33051	2.14839	-0.0938529	0.187638	0.102639	0.924697	-0.796223	-0.690432	0.64491	-1.36538	0.570377	-1.80098	0.795932	1.34766	-0.19002	0.136945	0.932703	-0.504289	1.24699	-0.0581942	1.14091	0.758089	0.254122	-0.168157	1.26657	0.183211	0.342573	-0.0646859	-0.868508	1.26678	0.153255	0.472375	1.14665	-0.765432	-0.0177791	-0.136597	0.6035	-0.689071	0.254176	0.190279	0.255794	0.086
735982	1451	1034	FALSE	TRUE	118	1	Cell_periphery_1	6.35138	0.648449	1.58917	0.235389	0.435432	-0.105169	-0.784942	1.14011	-0.901646	-0.93456	-0.68196	-0.256737	0.386263	1.0893	-1.10849	-0.758207	0.702068	0.426432	-0.582822	-0.529347	0.560867	0.383918	-1.05304	-0.620499	-0.0967948	0.564547	0.154028	0.414833	-0.345165	0.293008	-0.37858	0.593844	-0.569905	0.10815	0.160581	-0.0964776	-0.136615	0.46085	-0.185454	0.0843456	0.478175	0.147911
653710	1523	954	TRUE	FALSE	118	0	Nucleolus	-2.26998	2.53694	1.4011	-0.00422365	1.03193	0.430197	0.00099781	0.962783	-0.983726	-2.1638	-1.86009	-0.40952	-0.575121	0.273929	-0.534173	-0.783837	-1.5729	0.917344	-0.53577	-0.777204	-0.1813	-0.185533	-0.318913	-0.29669	-0.119469	0.809701	0.836909	0.318903	0.781872	-0.0957161	1.24555	0.0117339	0.120204	-0.461623	-0.402052	0.153003	0.577011	0.127118	0.518861	0.657277	-0.187774	-0.015629
676873	1495	976	TRUE	FALSE	118	0	Nucleolus	-3.83299	4.06062	0.412048	-0.709412	-0.144359	-0.820743	-1.09313	1.19611	1.21125	1.11862	0.114389	0.857888	-0.653301	0.0570592	0.379638	0.220196	-0.603673	-0.563409	0.245518	0.56066	0.908061	-0.274054	-0.336313	0.0258196	-0.461838	-0.141307	0.307774	-1.12064	0.766858	0.00615179	1.3249	0.00959072	-0.00696737	-0.634834	0.788404	-0.123685	0.510184	0.0162759	-0.518001	0.130374	0.277384	0.275702
647035	1498	948	TRUE	FALSE	118	5	Nucleus	-4.75384	2.82857	0.837242	-0.592741	-0.140072	-1.53855	-0.988258	-0.184199	0.293986	0.154876	1.30869	-0.733953	1.79178	-0.0846354	-0.946396	-0.95446	0.665758	-0.999402	0.302119	0.0391145	-0.71569	0.501026	-0.483402	1.18385	0.794843	0.762915	0.19563	0.194034	-1.08076	-0.407892	0.900467	0.603853	0.0231564	0.572718	0.0682199	-0.119292	-0.227318	-0.442211	-0.81272	0.158493	0.714519	0.254632
617168	1408	921	FALSE	TRUE	118	6	Cell_periphery_3	0.811294	-0.00332947	-1.11931	-1.27907	1.42885	1.5153	1.94581	-1.70371	-1.26581	0.664036	-0.420955	0.238486	-1.50003	-0.33224	-0.803755	0.199841	0.537042	1.40538	0.0487031	-0.41286	0.652853	-0.653372	0.477736	0.686712	-0.552551	1.58548	0.117646	-0.993149	0.375454	1.01183	0.490937	1.09792	-0.239125	0.60607	-0.583339	-1.19049	-0.930428	0.0804472	-0.195672	-0.0938126	0.185285	-0.217438
625982	1391	929	FALSE	TRUE	118	4	ER_mitochondria_2	1.76818	0.750062	-2.48433	-0.749307	-1.13858	-0.243637	-0.262555	1.92676	-0.718516	-0.16823	-0.0646532	0.206541	0.615857	-1.33891	-0.29873	0.228612	-0.489011	-0.386591	-0.529215	-0.995513	0.301588	1.87979	0.729219	0.873631	-0.0338685	0.406054	-0.676342	0.575636	-0.692874	-0.125596	1.63205	0.398883	0.673082	-0.847734	1.04941	-0.0460414	-0.148477	-1.02981	0.437263	-0.437891	-0.129349	-0.399651
743787	1472	1042	FALSE	TRUE	118	1	Cell_periphery_1	4.4431	0.553736	1.00985	-0.427167	1.22555	1.5632	0.587899	0.401106	-0.633242	-0.670639	1.58729	0.255474	-1.13282	0.359342	-1.74445	-0.314946	-0.871828	-0.801842	0.747684	0.708359	-0.0777583	-0.62739	0.482866	-1.22927	-1.0372	-0.990543	0.457968	1.24138	-1.24865	0.24502	-0.726556	-0.464886	-0.140742	0.663367	-0.0757605	0.1031	0.158752	-0.26543	-1.16423	0.381294	-0.313658	-0.568599
677850	1471	977	TRUE	FALSE	118	5	Nucleus	-5.05401	1.53905	-0.453886	1.64508	1.18636	-0.460102	-1.34746	-0.204692	1.14731	0.426357	0.834682	0.75221	0.48014	-1.10156	-0.0414603	0.733183	0.863667	0.776876	1.13332	0.86431	0.404689	-0.361947	1.39867	0.0685971	-0.331897	-0.543081	-0.852948	-0.265243	-0.318613	-0.00919988	-0.693843	0.321245	-0.719121	0.103908	0.613803	-1.24102	-0.225884	0.108679	0.0260185	-0.502249	-0.367317	0.554122
615027	1525	919	FALSE	TRUE	118	1	Cell_periphery_1	4.19825	0.729657	0.88705	0.490226	0.699439	-1.03718	0.084085	-0.632369	-0.273467	0.448029	-0.916815	0.0305751	-0.841918	-1.01781	0.117706	0.342175	0.152948	0.307243	-1.46401	-0.719543	1.74504	-0.169399	-0.307812	-0.572174	-0.596105	-0.387237	0.261829	-0.305492	-0.306732	-0.118818	-0.137939	-0.00556755	0.212616	-1.02002	0.753791	0.095275	-0.267141	0.251924	0.534776	-0.194336	1.13499	-0.0909889
724976	1472	1023	FALSE	TRUE	118	3	ER_mitochondria_1	-2.00959	-2.43027	0.813777	0.643913	1.4067	-1.63173	0.688265	1.41409	-0.869795	0.0538427	-1.00151	-1.25217	0.691932	0.387552	-1.42859	0.245433	1.35893	0.505165	-0.30165	0.771917	0.10591	-0.466995	0.541739	0.0881882	-0.207777	0.623539	0.422434	0.0208742	-0.436861	0.323453	-0.552486	-0.105999	-0.61016	0.274514	-0.457849	0.0902961	1.42481	-1.03982	-0.476736	-0.640941	0.0530989	0.10635
619384	1386	923	FALSE	TRUE	118	4	ER_mitochondria_2	2.10509	-0.0979036	-0.331697	-0.866793	-1.85981	1.02872	-0.772933	0.18127	-1.39715	-1.07616	-0.0890635	1.222	-1.16965	-0.272707	-0.666409	0.339823	0.439784	0.93663	0.230095	-1.21655	-0.398324	0.114504	0.422044	1.71178	-0.332356	1.62076	-0.581099	0.530733	0.16182	-1.10871	0.661791	0.0822116	0.562602	-0.0171801	-0.564007	0.319437	0.0555363	0.18972	0.338157	-0.0227661	-0.31028	-0.025078
710230	1369	1009	FALSE	TRUE	118	3	ER_mitochondria_1	-0.552693	-1.70783	-0.296088	0.154712	1.72128	-2.23642	-0.778429	0.488935	-0.148031	0.486498	1.23192	-0.409308	-0.92783	-0.378623	-0.857195	0.401583	-1.18639	-1.11553	-0.0888474	-1.32189	0.152313	-0.404318	-0.885578	0.0860927	-0.418784	-1.16608	0.26957	0.44016	1.57752	0.0710761	0.141113	-0.330278	0.913485	-0.462059	-0.427186	0.271321	-0.00171463	1.15863	-0.272914	-0.00795213	-0.854066	0.0399013
688463	1356	988	FALSE	TRUE	118	3	ER_mitochondria_1	-0.199188	-2.22626	-1.87154	-0.906821	1.34317	-1.60835	-0.288606	0.77277	-1.90532	0.177496	0.465086	-0.00633624	-0.475194	0.624605	1.45772	0.200398	1.32864	-0.741439	0.438239	-1.07472	0.290825	-0.721436	0.61405	1.23273	-0.534969	1.053	0.377679	0.682926	-0.653853	1.01726	0.937001	-0.56649	-0.530723	-0.227302	0.260404	-0.542193	0.531385	-0.61586	0.365372	0.818327	-0.423401	0.417176
624906	1404	928	FALSE	TRUE	118	3	ER_mitochondria_1	0.351708	-0.586258	-1.42353	-1.71821	-1.65503	-0.351614	0.829972	0.765307	-1.19518	-0.96495	0.107449	0.957699	0.0671715	-2.1792	-0.0747984	1.04742	-0.0409184	-0.391561	1.20716	0.378233	1.41467	0.573535	0.50261	0.0518806	-0.40653	0.935591	0.476017	0.0886413	-0.761343	-0.710262	0.233697	1.43845	-0.648716	0.295025	0.596517	-0.150298	0.535613	0.885322	0.570281	-0.895537	0.323646	-0.747946
681713	1395	981	FALSE	TRUE	118	7	Endosomes_golgi_1	-2.65435	-3.50862	1.17151	0.739128	2.09677	0.37235	-0.345149	1.63911	-0.113823	-1.77081	-1.25632	-0.763057	0.538988	-0.0255329	0.3474	0.749376	0.415763	-0.809765	-0.603385	0.483917	0.12234	-0.367729	0.690454	1.73866	1.43782	0.543912	0.358178	0.374558	0.487848	0.0764754	0.449905	0.451499	0.239152	-0.947245	-0.0976713	-0.295236	-0.0694186	-0.892645	0.448413	0.410907	0.0409025	0.450197
677739	1360	977	FALSE	TRUE	118	3	ER_mitochondria_1	-0.222935	-2.95025	-1.33064	-1.00587	-0.419177	0.692786	0.243109	-0.374973	-1.87915	-0.717299	0.692705	-0.794545	-0.265423	-0.0970834	-0.328567	0.194808	-1.14768	0.623666	-0.0933424	-0.470288	-0.735963	0.239023	0.521703	-0.43157	-1.21826	0.409136	0.0745645	-0.444384	-0.445462	0.0421123	0.0217804	0.343988	0.129625	0.690476	1.14206	0.501353	-0.779206	0.148346	-0.391283	0.612267	0.748351	0.00889524
729074	1509	1027	FALSE	TRUE	118	4	ER_mitochondria_2	1.39133	-1.10383	-0.500165	-0.929791	-1.47501	-1.41851	1.1357	0.579763	1.04777	-1.22781	0.765506	-0.85432	0.421304	-0.262889	1.82408	0.164092	-1.20721	-0.418291	0.343457	-1.26707	-0.824718	-1.80901	0.729782	0.0481918	-0.669122	-1.04922	0.565067	-0.000435277	-0.574116	-0.656775	-0.910382	-0.902493	-0.615566	0.288985	-0.0635589	-0.365364	1.461	-0.965808	-0.411599	0.0622576	-0.0515619	0.127029
682650	1362	982	FALSE	TRUE	118	3	ER_mitochondria_1	-1.66605	-3.05325	-1.00996	0.252079	0.614594	0.00861896	1.8696	0.122061	0.243322	0.210031	0.743622	-0.404905	-1.20721	-0.704883	-0.385912	0.640401	0.0202388	0.906715	0.629717	-0.418458	-0.317804	-0.473303	1.05332	0.46256	0.0579197	1.03966	1.86972	0.544271	-0.199729	-0.574821	0.204259	0.34208	-0.593004	0.485691	0.72753	-0.312963	0.146175	-0.197571	0.396327	0.737975	-0.161892	-0.0270726
731070	1488	1029	FALSE	TRUE	118	3	ER_mitochondria_1	-0.453259	-2.62517	1.2885	-0.620335	0.133443	0.107858	-0.248643	2.38791	-0.908971	0.993921	0.0597202	1.35863	1.09942	-0.229107	0.934372	-0.381718	0.217666	-0.271394	1.43556	-0.0187175	-0.635262	0.246487	0.253853	-0.277254	0.489872	1.26019	-0.123717	0.30469	0.307555	-1.31606	0.277362	-1.18675	0.835227	0.809738	-0.474958	1.77014	0.367911	-0.772317	-0.189213	0.183144	-0.349721	0.00733467
574446	1408	884	FALSE	TRUE	118	1	Cell_periphery_1	4.03887	0.460911	3.22935	0.498638	1.62101	-0.138783	0.877303	1.27198	1.40093	1.73596	-0.731066	-0.776943	-0.485716	0.468408	0.814117	0.468852	2.88592	0.140133	-0.21175	-1.40558	-0.260138	-0.535459	-0.406837	1.11242	0.982629	0.000998158	-1.31756	0.0732049	-0.402381	-0.702512	0.349184	-0.470038	-0.344205	-0.255878	2.08849	-0.20095	0.282123	-1.3943	0.630369	-0.490744	0.614707	0.406065
744670	1420	1043	FALSE	TRUE	118	2	Cell_periphery_2	6.44938	-0.2071	-0.971613	-0.157348	-1.49863	-0.371871	0.17108	0.434456	0.80459	0.195838	-0.189148	1.15807	0.49709	-0.89254	-1.786	0.0181595	0.227741	-0.846886	0.261099	0.585387	-1.0373	-0.218102	-0.493835	-0.504284	0.0714358	0.66246	-0.0529291	0.739081	0.511591	1.21617	0.260353	-0.366097	-0.920201	-0.195381	-0.716106	0.642948	0.238752	-0.186834	0.791349	1.03962	-0.396038	-0.166722
581457	1437	890	FALSE	TRUE	118	6	Cell_periphery_3	-0.0010402	-0.312633	2.12986	-1.69649	1.01282	0.827723	1.74889	-0.433431	-2.02062	-1.01096	0.244601	-0.184086	-1.02709	0.351987	0.842686	0.554633	-0.671861	-0.241571	1.42172	-0.24624	-0.148222	0.643394	0.49489	-0.0609225	0.789723	-1.29253	1.23807	-0.869585	-1.08247	0.070568	-0.988185	-0.262159	0.529674	1.14478	0.856838	-0.174432	-0.372912	-0.313391	0.196785	0.69565	-0.600937	-0.744949
703852	1426	1003	FALSE	TRUE	118	3	ER_mitochondria_1	-2.65926	-3.00521	0.00103594	0.469488	0.806808	0.836324	1.48194	-0.470217	0.892675	-0.725406	-0.328209	-0.988314	-0.442397	0.843583	0.397571	0.241113	-0.830791	0.564555	0.0926669	0.595173	0.360322	1.09905	-0.263082	-0.277709	0.95562	0.524855	0.473487	-0.811738	0.699776	1.11689	-0.247399	0.126865	0.452997	0.010668	-0.396078	-0.236529	-0.195798	-0.493389	-0.475991	0.253228	-0.282427	-0.081297
672807	1425	972	FALSE	TRUE	118	7	Endosomes_golgi_1	-5.7683	-3.08443	0.937633	-0.301522	-1.28546	-0.0231387	-0.574967	1.37143	-0.643408	-0.397238	0.196246	-0.163949	-0.747939	-0.368072	-0.258242	0.613277	0.53532	0.774969	-0.5387	-0.304231	0.576269	0.557889	-0.377515	0.0580055	-0.520368	0.0196751	0.411319	-0.174957	0.033298	0.12138	0.455548	0.0478527	0.17968	0.478053	0.122849	0.138874	-0.107407	0.642145	0.144789	-0.319129	-0.258359	-0.0432337
669845	1547	969	FALSE	TRUE	118	4	ER_mitochondria_2	3.19515	-1.64163	-1.04922	-0.344958	-0.875493	0.460623	1.33227	0.946942	-1.46039	-0.721032	-2.16414	0.541339	-0.157271	0.171023	0.717629	0.734883	0.515945	-0.260169	0.509083	0.330775	-0.756618	-1.19591	1.2295	-0.389825	0.288274	0.0139327	0.527457	0.0448356	0.135092	1.30944	0.260726	0.147726	-0.596557	-0.000608912	0.148202	0.0489341	-1.61078	0.774135	0.147875	-1.44611	0.466229	-0.501038
651317	1338	952	FALSE	TRUE	118	4	ER_mitochondria_2	2.65749	-0.671824	-1.05861	0.888685	-0.450601	-0.887528	-0.268046	1.47314	1.37494	-0.989039	-0.417808	-1.63304	1.24917	-0.193818	0.932937	-0.474904	-1.85799	-0.00349775	0.0831026	0.727159	0.296523	0.289409	0.112477	0.0460181	-0.595819	1.15021	-1.53464	-1.31973	-0.560218	-0.298277	-0.443677	-0.886795	-0.460458	-0.16419	0.126329	0.0118709	-0.426003	0.610647	-0.995185	-0.184443	-0.853777	-0.104073
722877	1433	1021	FALSE	TRUE	118	4	ER_mitochondria_2	3.53102	-0.504565	0.677713	0.6697	-0.376221	-2.35761	-1.86002	-0.641508	1.04188	0.283632	0.962619	-0.723006	1.96667	0.240681	-0.754538	0.821216	-1.53207	-0.0644198	0.377104	0.0629882	0.299426	0.364669	0.0198398	-1.18983	0.546689	0.763178	0.336217	0.290583	1.17022	-0.0721053	-0.037608	-0.467642	0.45737	0.0700742	-0.635829	-0.194759	-0.705384	0.669327	-0.274506	-0.596542	-0.0965415	-0.249791
757161	1463	1056	FALSE	TRUE	118	2	Cell_periphery_2	3.70345	-0.413301	-0.00303412	0.0233481	0.622354	1.58743	0.400326	-0.0397404	0.634365	0.594826	1.26929	-0.305103	-0.479688	1.03776	-0.314784	2.4362	2.60613	0.372258	-0.994293	0.409374	0.498658	0.266173	-0.883558	0.717227	0.695633	-0.349419	-0.950384	-0.0251726	-0.0203619	-0.189968	1.65291	-0.22675	0.172458	-0.35564	-0.0817077	-0.309714	0.821369	-0.95286	-0.537166	-0.656902	0.37932	-0.0606285
632654	1383	935	FALSE	TRUE	118	3	ER_mitochondria_1	1.8088	-1.27649	-1.15025	-1.21621	0.904996	0.686771	-0.482243	1.77809	0.739667	-1.19986	-0.896217	0.666002	0.67352	2.005	-0.303915	-0.0303511	-1.4823	-0.47	-0.704681	-0.195759	0.0672581	-0.0767426	-0.616209	-0.454463	-0.257344	0.193563	-0.902953	-0.230567	-1.14951	-1.42849	-0.0483592	0.163208	-0.279207	-0.882973	-0.854675	-1.27307	0.143744	0.674402	-0.911784	-0.0412016	-0.836979	-0.503795
693484	1391	993	FALSE	TRUE	118	7	Endosomes_golgi_1	-3.54504	-2.56374	-0.187216	1.49205	-1.65098	-1.84287	-0.594986	-0.483635	1.1149	-0.841182	-0.380264	0.805056	-0.875277	-0.36866	2.30312	-0.327005	0.212811	-1.01169	-0.175989	0.219657	-0.145802	0.684513	0.251464	-0.98918	-0.414739	-0.292411	-0.483626	-0.258168	0.488989	-1.00341	-0.421608	-0.0914836	0.242541	0.176338	0.342601	0.662468	-0.570807	-0.425805	-0.203622	0.253158	-0.252853	-0.0931989
673852	1473	973	TRUE	FALSE	118	5	Nucleus	-4.4864	1.09466	-0.287386	-0.272439	1.11368	-0.394417	0.131304	1.16898	0.868288	0.0256786	1.82413	-0.051068	-0.352215	-0.71827	0.392844	0.685934	-1.8153	-0.0261491	0.836697	0.242577	-1.13799	1.09154	1.0377	-1.3639	1.31412	1.48757	-0.936229	-0.541857	0.33001	0.416923	-0.161752	0.17563	0.470546	-0.220681	-0.587804	-0.996399	-0.6819	-0.0760122	0.171353	-0.372368	0.0780316	0.490135
683603	1353	983	FALSE	TRUE	118	3	ER_mitochondria_1	-2.52818	-2.75391	-0.937827	-0.585545	-0.615728	-0.723318	0.416499	0.932819	-0.417291	-0.82621	-1.01191	-0.257133	-1.6183	0.179773	0.743409	0.833074	-0.458606	-1.11833	0.695349	0.627966	0.261854	0.338081	-0.880632	-0.0370848	-0.101674	0.754691	-0.764374	-0.716731	0.227738	-0.318138	1.07224	-0.735939	0.534837	1.26148	-0.362622	0.181519	0.77227	0.0144928	0.271714	0.0881135	0.215735	0.306886
645803	1368	947	FALSE	TRUE	118	4	ER_mitochondria_2	2.63037	-2.0986	-1.48979	-0.376513	-0.620335	0.123674	-0.533046	0.542801	-0.372321	1.61174	1.35096	-2.19808	1.04209	0.772072	-0.234342	-0.301608	0.233998	0.553751	0.0312857	-0.699998	-1.29877	0.604889	-0.00910913	-0.0111097	0.0343842	-0.160397	1.6803	-0.616931	-0.597141	-0.380307	-0.7249	2.31467	0.344947	0.668347	0.569973	-0.308976	-0.554327	-0.211136	-0.474852	-0.15591	-0.669989	0.138633
696572	1508	996	FALSE	TRUE	118	7	Endosomes_golgi_1	-5.39629	-2.57646	0.109179	0.610784	-0.679953	0.0649107	0.626089	0.984994	0.972433	-0.538724	0.589945	0.0371124	-0.0914218	-0.182181	-1.2943	-0.359503	1.41555	-0.103422	0.539135	-0.498043	0.374312	-0.397271	-0.727557	-1.71735	0.538808	0.214614	-0.8696	0.202147	-0.566668	-0.807612	-0.0035417	-0.0608678	-0.16875	1.06009	-0.00492908	0.793748	0.0916635	0.820328	-0.184398	0.443855	-0.745884	-0.396711
626026	1435	929	TRUE	FALSE	118	0	Nucleolus	-2.95199	3.73943	-0.10083	1.12823	0.243315	0.839041	-0.0041408	-0.68803	-1.48972	-0.0821582	-1.10655	-0.295106	1.82271	0.342512	-0.786239	0.0622521	-0.247287	-0.496997	-0.12663	-1.0977	-0.49299	0.289767	-1.06972	0.1183	-0.0038402	-0.466871	-0.0117274	-0.982625	0.984343	-0.354027	-0.0670369	0.995865	-0.883832	0.556961	-0.16689	-0.632063	-0.672602	-0.183689	0.0905996	0.658143	-0.00254615	0.0458759
588382	1539	896	FALSE	TRUE	118	4	ER_mitochondria_2	2.68442	0.149694	0.369769	0.204462	-1.03522	0.477454	0.796028	-0.371564	1.61011	-0.602376	0.504574	-0.206879	0.878048	0.285033	0.108254	-0.193701	-0.15292	-0.648875	0.455336	0.122831	-1.38205	0.605575	-0.83877	-1.25994	-0.0822948	-0.128846	0.676589	-1.91375	0.0539706	0.240648	-0.371413	0.158908	1.23911	0.702352	-0.415341	-0.901193	-1.0471	-0.926029	-0.6421	-0.11025	0.593444	-0.279888
742846	1487	1041	FALSE	TRUE	118	1	Cell_periphery_1	6.14674	0.456016	0.864151	-0.24316	0.256167	-0.190312	-1.19317	-0.19724	-2.06403	0.387726	-1.15369	0.264203	1.20697	0.556042	-0.387747	0.0646119	-0.362686	1.03169	0.303668	0.369561	-0.268401	0.937944	-0.726603	0.276087	-0.689357	-1.48365	1.50824	1.33831	-0.52181	0.483706	-0.829782	-0.888242	0.0954319	-0.990202	-0.42639	-0.613146	-0.0944135	-0.63422	0.766652	0.202252	-0.102519	0.871378
722967	1523	1021	FALSE	TRUE	118	3	ER_mitochondria_1	-1.46503	-2.38792	-1.4739	1.57982	0.336321	0.798723	-0.931605	-0.750216	0.639503	1.25362	0.623988	0.166138	0.254615	-0.270246	-1.07077	0.247927	-0.751632	0.608225	-0.0695766	0.00649761	-0.134797	-0.46495	-1.20703	0.371788	-1.56136	-0.00500795	-0.650436	-0.303936	-0.24169	-0.618035	0.0506331	-0.373514	-0.273978	-0.065164	0.369	-0.331577	0.361045	0.296027	0.200275	-0.203998	0.100451	0.0249596
673763	1384	973	FALSE	TRUE	118	3	ER_mitochondria_1	-2.78529	-2.74912	-1.63396	0.492228	0.775047	-0.775469	-0.814211	-0.370705	3.01198	0.0195033	-0.720555	0.499243	-0.90454	-0.379901	-0.792303	-0.987985	-0.551903	-0.27623	1.06519	-0.754058	0.484698	0.0933946	1.16521	0.00495942	-0.55188	0.227012	-0.66403	0.430753	0.447205	0.376064	0.545794	0.701892	-0.101478	-1.0194	-0.945343	-1.11104	0.601026	0.126592	0.0303432	-0.171273	-0.340409	-1.04233
591787	1457	899	TRUE	FALSE	118	0	Nucleolus	-1.87254	2.23403	1.77326	-0.265883	1.6588	0.910172	-1.12008	1.26056	0.0534064	0.0298343	-0.641127	-0.0851577	0.688496	0.985742	-0.369812	1.00307	0.144613	1.89729	-0.543052	0.725108	-0.936961	0.627368	-0.840539	0.934995	-0.0763453	-0.209089	0.424572	2.08709	-0.334279	0.611664	0.629947	-0.151687	-0.651304	-0.421681	-0.970577	1.00838	1.25591	0.385502	-0.736561	-0.810783	-0.27769	0.0592773
620550	1434	924	TRUE	FALSE	118	0	Nucleolus	-2.71654	3.57784	-1.37148	0.0351244	-0.415635	-0.0975099	-2.45437	-0.547977	-0.452154	-0.06151	-0.376871	0.97551	-0.497802	-0.300379	-0.792785	-0.178138	-0.494706	-1.08912	-0.171806	-1.22233	-1.09454	0.700053	-0.187187	0.77884	0.214661	-0.318881	-0.601626	-0.110494	-0.0249289	-0.26589	0.501348	0.0450728	-0.685848	0.771414	-0.441984	0.211708	-1.37224	-0.150014	-0.622424	0.453037	-0.319927	-0.411266
676926	1548	976	FALSE	TRUE	118	4	ER_mitochondria_2	3.35765	-0.766374	-1.00531	-1.21574	-0.665817	1.03737	0.445498	1.90625	-1.3762	0.414671	-0.125691	-1.41315	-0.480359	1.33977	1.56298	1.49407	-0.0802792	0.642846	-0.114586	-0.375244	0.515791	0.29831	0.28467	0.945097	-1.56363	-0.272273	-0.620858	-0.89315	-0.393113	-0.347553	0.564239	0.445969	-0.205408	-0.183817	-0.938785	-0.594114	-0.215226	-1.11622	-0.323614	-1.21663	-0.866695	0.253464
624951	1449	928	TRUE	FALSE	118	0	Nucleolus	-3.31754	3.9226	-0.367678	0.252473	-0.921666	0.627082	0.0310692	0.664751	0.682971	0.104982	-0.118603	-0.044343	0.982951	-0.499394	-0.268292	0.68632	-0.699549	-0.56794	-0.639889	0.171772	-0.264335	1.02559	0.202588	-0.541259	-0.137442	-0.555341	0.989128	-1.20554	-1.38608	0.00219412	0.178152	-0.620294	-0.330076	0.0947557	0.290528	0.0347906	-0.228217	-0.265377	-0.661339	-0.228673	0.0381511	0.439692
604690	1488	910	TRUE	FALSE	118	0	Nucleolus	-1.69872	2.95477	-1.28257	-0.338405	1.11028	2.82388	-0.361098	-0.763055	-0.259333	0.021363	0.87476	1.24418	0.422373	-0.747932	-0.155954	-0.144723	0.39781	0.462178	-0.0897806	-0.61534	-1.07353	-1.3368	0.0706583	0.214478	-0.461952	0.27314	0.137804	1.58196	1.03561	-0.239291	0.0277454	1.11281	-0.00266042	0.854573	1.02444	0.0574374	0.207492	-0.526438	-0.264071	-1.33161	0.679243	-0.334068
747519	1454	1046	FALSE	TRUE	118	2	Cell_periphery_2	5.91091	1.80712	-1.61371	0.594749	-0.600889	1.06708	-1.21098	-0.800668	-0.729249	2.0986	-0.402231	0.397693	0.904985	-1.26183	-1.20333	0.151676	0.482196	-0.626316	0.782301	1.51807	0.424346	0.573265	-0.772244	0.481728	0.296392	0.128928	0.881339	-0.122752	0.0643839	0.181476	-0.0716603	0.439282	-0.28055	-0.14096	-0.0948111	-0.407938	-0.05336	-0.0468929	-0.435074	0.466826	0.639167	0.194375
685668	1489	985	TRUE	FALSE	118	0	Nucleolus	-3.41439	3.82061	0.537401	0.589086	1.11314	-0.250234	0.114728	0.381773	0.0028433	0.306911	0.463575	-0.741765	-1.41703	-1.22289	0.9837	0.072573	-0.870899	1.42255	0.625228	0.74334	-0.647696	0.749748	0.762419	0.594888	-0.940294	-0.0925524	-0.303423	-0.457485	-0.0522937	-0.0545991	0.569677	0.652077	-0.295689	0.654135	0.11459	-0.0756376	-0.289682	-0.190615	0.189035	0.0653597	0.0146388	-0.385833
645988	1553	947	FALSE	TRUE	118	2	Cell_periphery_2	5.82859	0.952585	-1.32742	-0.294797	-0.0791503	0.751057	-0.0433981	1.02066	0.260695	-0.212953	0.879708	-0.119278	1.39141	-0.536108	-1.56713	1.92485	-0.308407	0.133755	0.695738	-1.14253	0.187892	0.332057	-0.187699	0.0443954	-0.265857	-0.314053	-0.673391	-0.910145	0.791044	-1.29072	-0.893094	-0.0978311	0.12639	-0.00281867	-0.0119505	0.170385	0.139459	0.247909	-0.205747	0.197916	-0.277065	0.254344
662344	1484	962	TRUE	FALSE	118	0	Nucleolus	-3.82895	2.2401	-0.601754	1.35584	0.327117	-0.819305	-0.125029	0.994717	0.329708	-0.264316	-0.0224811	-0.565308	1.17606	-0.0105129	-0.196741	1.2136	0.56026	-0.736372	0.252536	0.494542	-0.154504	0.184713	0.722991	0.436423	0.183065	0.0817672	0.0938368	0.9472	-0.208484	0.602526	-0.412905	-0.332383	0.294927	-0.354065	-0.407373	0.684153	-0.944416	-0.0248399	0.243703	0.308301	0.200809	0.0157083
676762	1384	976	FALSE	TRUE	118	3	ER_mitochondria_1	-1.39845	-2.82892	-1.20803	-0.201281	0.205448	1.39419	1.15909	0.902633	-0.805257	-0.315471	-0.255419	-0.691715	0.341123	0.676452	-1.11627	-0.204968	0.590842	1.30973	0.123895	1.01568	0.903224	-0.982151	-0.672957	-0.863579	-0.262222	0.221462	-1.31173	-0.777619	0.76831	-0.991434	0.257565	-0.587417	-0.650105	-0.719217	0.458616	-1.26392	0.53108	0.524563	0.186457	0.12951	0.39907	-0.448516
644871	1538	946	FALSE	TRUE	118	4	ER_mitochondria_2	2.54775	-0.709759	-1.18213	-1.06251	-0.917602	0.575774	-0.566349	0.0829929	0.0207181	0.350471	-0.165833	-1.02729	-0.661002	0.592825	-1.16445	0.868258	0.280801	-1.43482	0.61338	0.7883	-0.0281253	-1.44322	0.527551	0.0171096	1.38604	-0.582086	-0.93946	-0.66035	-0.633241	-1.38379	-0.363521	-0.0875666	0.186122	0.400874	0.31438	0.0904865	0.122353	0.657264	0.0375612	-0.553433	1.09721	0.598925
744717	1467	1043	FALSE	TRUE	118	2	Cell_periphery_2	5.78921	1.333	-0.311678	0.869617	-0.800788	-0.119259	0.810275	0.782177	-2.14528	-0.213634	-0.373784	-1.6336	0.139974	-0.287774	-0.225494	0.652489	-0.0785319	-2.35518	-0.0710146	0.801846	0.884392	0.344431	0.786582	-0.543859	0.439629	-1.68858	-0.112481	0.960211	0.551947	-0.602102	0.317707	-1.21857	0.836795	-0.584286	-0.784866	-0.527199	-1.11923	1.3296	-0.449212	-0.334709	0.00943829	0.145552
746644	1522	1045	FALSE	TRUE	118	1	Cell_periphery_1	2.99202	0.453228	1.31957	0.24166	0.769558	-0.129483	1.5256	-0.302077	0.998546	0.46359	-1.67241	-0.837336	0.594803	-0.565082	-0.474554	-0.239847	0.838054	-0.525043	-1.26096	-0.144457	-0.914913	-0.929554	1.42141	-0.636196	-0.240099	0.504854	-0.458399	0.0997028	-0.0681892	0.853896	1.18058	0.168715	0.915336	0.590287	0.248271	0.200612	-0.410462	-1.64116	0.16544	-0.236968	0.69722	0.36975
662410	1550	962	FALSE	TRUE	118	4	ER_mitochondria_2	2.77866	0.109507	-0.414207	0.27703	-1.83649	0.0606356	-0.841156	0.696289	-0.911673	-0.0996385	0.0621561	-1.08548	0.31721	-0.00828218	0.460881	-0.752899	0.255913	0.157475	-0.197637	-0.750171	-0.239982	0.0241547	-1.00617	-1.56262	0.264808	-1.13047	-0.175121	-0.0486906	1.09126	-0.887166	0.586069	1.93348	-0.14183	-0.528202	0.484801	0.826519	-0.526549	-0.248924	-0.596478	-0.579705	0.924133	0.115063
613825	1460	918	TRUE	FALSE	118	0	Nucleolus	-2.03923	3.40262	-1.25018	-0.471876	-0.945145	0.420102	-0.774025	1.03607	-1.14592	-0.0934558	-0.325559	-1.541	-0.461225	-0.965946	0.257767	-2.30414	-1.72015	-0.326799	-0.814792	-0.723875	-0.0974616	0.380734	-0.913624	0.545997	0.506844	-2.11544	-0.452943	0.346195	0.389602	0.104185	0.269135	0.65238	0.884141	0.874237	1.10077	0.0962168	-0.146606	0.0138351	0.59892	0.499347	0.253373	0.981442
634960	1474	937	TRUE	FALSE	118	0	Nucleolus	-4.49312	2.63283	0.618689	1.00114	-2.56232	-1.08997	0.222312	-0.678286	0.999728	-0.865241	-0.198713	-1.15585	0.378781	1.10015	0.0739635	-0.632786	0.0800415	0.614266	-0.213957	-0.703816	0.679731	-0.287929	-0.327142	0.0914824	-0.237616	0.922422	0.379522	-0.173807	-0.395606	0.946905	-0.296942	-0.26757	-0.41704	-0.552312	-0.240979	-0.340464	0.541248	0.346358	0.378132	0.168544	0.0162886	0.0527709
657820	1326	958	FALSE	TRUE	118	4	ER_mitochondria_2	2.84711	0.0976102	-0.291495	-0.517014	0.297313	0.336674	-1.2495	1.05942	1.39076	-0.616747	-0.149407	-0.409259	-0.509986	-0.582192	1.72618	-0.179332	-1.65151	-1.02158	1.33707	-1.62586	0.322889	-0.697435	-0.52741	0.0676499	0.611117	1.9418	0.113101	-0.693727	-0.767141	-0.268274	-0.268977	-1.17596	-0.746049	-0.949003	-0.377454	-0.783905	0.25878	-0.0318138	0.363668	-0.336469	0.207293	0.484391
613863	1498	918	TRUE	FALSE	118	0	Nucleolus	-1.15448	4.22785	-0.624498	1.11003	0.843212	0.521009	0.236674	-1.93385	0.0453543	-1.33159	0.310912	-0.399523	-0.701642	-0.483644	-0.129387	-1.81172	-0.76923	0.915191	-1.68089	-0.0455495	0.18276	-0.41959	-1.12982	-0.26673	0.750757	-0.79573	-0.032728	-0.19386	0.45838	-0.046257	0.242348	-0.27783	0.966006	0.539281	0.447916	0.275892	-0.169191	-0.646598	-0.70377	-0.820304	-0.567086	0.07069
753317	1461	1052	FALSE	TRUE	118	1	Cell_periphery_1	4.24518	-0.231884	0.234393	0.718767	3.0743	-0.234609	0.254329	0.313504	1.07947	-0.314068	1.74148	0.041237	-0.882165	-0.594087	0.213944	-0.383633	0.0215904	-0.504933	-0.164715	-0.439806	-0.888859	-0.535053	-0.520152	-0.608258	-0.116928	-0.977733	-0.806964	1.84297	0.394876	-0.0343288	0.46817	0.759652	-0.715967	0.406841	-0.692257	0.00246619	-0.173581	0.396291	-0.795354	-0.224556	-0.326488	-0.559716
651426	1447	952	TRUE	FALSE	118	0	Nucleolus	-2.40768	2.23032	-0.349479	2.35529	-0.107124	-0.417968	1.49216	-0.924808	-0.638622	0.245367	0.45798	-1.31837	0.567727	-1.17648	0.182046	-1.23563	-1.07589	0.916713	-0.582276	-0.761562	1.01289	-0.253625	0.45713	0.828774	-1.29865	-0.235699	-1.40693	0.49666	-0.365318	1.28059	0.286673	-0.901281	-0.0486596	0.195845	0.146395	-0.159737	0.0513773	0.0512243	0.0657967	-0.671513	0.0186547	0.01859
636084	1486	938	TRUE	FALSE	118	0	Nucleolus	-5.3815	2.1908	0.483935	1.74636	-0.901962	0.53811	-0.783754	0.617053	0.110663	-1.07972	-0.184492	-0.161499	-0.370135	-0.719988	-0.488332	1.06286	0.327508	-0.225745	-0.386315	-1.05842	-0.312942	0.126071	-0.971447	-0.28558	-0.312877	-0.520203	-0.0434694	0.737453	-0.275806	-0.01495	-0.27104	-0.27891	0.270147	-0.571919	0.389591	0.281045	0.156957	-0.0868082	-0.0834054	-0.272793	0.197574	-0.0590156
678879	1509	978	TRUE	FALSE	118	0	Nucleolus	-3.60949	2.87853	-0.202305	-0.745981	-0.526774	-0.881328	-0.121172	0.626506	1.20123	-0.413453	-0.0314757	-0.502757	-1.12109	0.0431389	-0.143606	0.450987	-0.24542	-0.0904456	0.273904	0.188344	0.254623	-1.58534	-0.858875	-0.270259	1.94605	-1.01957	1.07773	0.474609	0.901982	-0.291056	-0.517343	0.00259158	0.811833	0.195153	0.87583	-0.0483392	0.269934	0.23501	0.176456	0.203217	-0.129097	-0.257774
617307	1547	921	FALSE	TRUE	118	1	Cell_periphery_1	6.06705	0.155667	1.2863	0.596249	1.24151	-0.803245	-0.715742	-0.134944	-1.09199	-0.445712	-0.700434	0.362201	-0.547196	-1.10486	0.516239	-0.138512	0.85239	-0.351339	-0.429599	-0.871377	-1.5608	0.0243037	0.419274	-0.828609	0.137177	0.158817	-0.231244	0.414138	-0.149639	-0.403287	-0.218004	-0.331117	-0.410236	-0.427254	0.305168	-0.575042	-0.076556	-0.180169	0.144933	0.0709327	-0.062816	-0.130574
744714	1464	1043	FALSE	TRUE	118	1	Cell_periphery_1	6.12899	1.25657	0.795378	0.888474	-0.958881	-0.528901	-0.245362	-0.791648	-0.408557	-0.842712	0.402742	0.289116	-0.361312	-0.423911	0.874855	0.18052	-1.7183	-1.14324	0.169309	0.0468285	1.17892	0.251756	-0.0138336	0.616953	0.421244	-0.734517	-0.890481	0.514162	-0.100331	-1.25506	-0.375196	-0.294294	-0.000781455	0.0415861	0.597032	-0.492748	0.189109	0.131997	0.444938	0.379415	0.173846	0.128582
658920	1335	959	FALSE	TRUE	118	4	ER_mitochondria_2	2.09536	-0.533715	-0.710565	0.24246	1.10659	0.844249	-0.863045	0.563484	0.991161	-0.0687246	1.00314	0.202052	-0.851785	-1.53579	1.08988	0.844484	-1.15564	-2.30548	-0.256091	0.0173994	1.09027	0.68969	-0.979532	-0.905443	0.932081	0.899361	0.408024	-0.232684	-0.88837	-0.758265	-0.627061	0.092775	0.294135	-0.193294	-0.00267086	0.0359954	0.38426	-0.784399	0.59482	0.499393	-0.34286	-0.223033
719741	1436	1018	FALSE	TRUE	118	3	ER_mitochondria_1	0.717971	-1.48854	0.609462	1.88491	0.806683	-1.14247	1.234	-1.57482	-1.19501	-0.804206	-0.645745	-0.389132	0.433225	-1.3956	-0.982719	-0.207754	-0.0334728	0.253768	-0.590116	1.37273	-0.345603	0.430156	0.952481	-0.6376	-0.0404771	-1.47521	0.0901974	-0.236503	0.437198	-0.579717	-0.516135	1.25405	1.15649	-0.135034	0.553347	0.654606	-0.0727583	1.04299	-0.345955	0.131773	-0.295185	-0.0825006
654649	1386	955	FALSE	TRUE	118	3	ER_mitochondria_1	-2.66052	-3.20621	-1.43974	2.1101	0.792753	-0.0563659	0.903463	-2.09964	-0.0687137	1.11397	1.10465	-0.650081	-0.156105	0.661909	-1.84758	0.450782	-1.08567	0.544653	-0.46534	-1.24734	-0.73661	0.0572571	-0.223727	-0.816077	-0.267723	-0.369672	-0.146679	0.134113	0.522563	-0.3429	0.237261	0.588368	0.362288	0.541014	-0.257673	0.458941	0.191759	0.557444	-0.421842	-0.735074	0.304959	0.629235
612753	1524	917	FALSE	TRUE	118	1	Cell_periphery_1	4.27805	0.715491	0.73088	-0.317758	0.0763169	0.328175	1.78264	0.874318	2.91757	-0.802193	0.246441	-0.956647	0.607284	-0.53905	-0.825738	0.212226	-1.15596	0.550103	0.127994	-0.888146	0.657752	-1.08602	-0.670721	0.260035	-0.261515	-0.593507	1.34467	0.559064	0.032756	-0.177402	0.83404	0.433365	0.594199	-0.0345336	-0.230716	0.340223	-0.0976248	-0.593414	0.500193	-0.12124	-0.270163	-0.0953932
680805	1457	980	TRUE	FALSE	118	0	Nucleolus	-4.37262	2.41119	-0.885514	1.13991	-0.793794	0.117497	0.587282	0.277638	0.02095	-0.161946	1.10384	-0.536549	0.969113	-2.07116	0.256069	0.324361	-0.540125	-0.679301	0.777661	1.23724	0.989498	-0.939837	1.52903	-0.471611	0.459172	-0.626196	1.19725	1.17211	-0.218128	0.340887	0.347141	-0.926089	-0.713483	-0.0567525	0.219971	-0.176695	0.258465	0.366737	0.0971714	0.136068	-0.131094	-0.128567
693606	1513	993	FALSE	TRUE	118	5	Nucleus	-4.89549	-1.53165	-1.42791	-0.549748	1.05393	0.0539674	-0.601019	1.38153	1.02373	0.444836	-0.64749	-0.717883	-0.0364021	0.3992	-0.30825	0.620585	0.235747	0.338587	1.11686	-0.218638	-0.174169	0.565887	-0.301384	0.433494	-0.521714	-0.0807335	0.742107	0.0745516	-0.0305558	-0.213646	0.34644	0.707586	0.178051	0.0657138	-0.629727	0.806052	0.210412	0.452794	0.0601137	-0.308802	-0.582915	-0.759841
672800	1418	972	FALSE	TRUE	118	7	Endosomes_golgi_1	-5.62432	-3.12312	1.40269	-0.106351	-0.103789	0.710798	-1.55856	0.160096	0.599119	1.16608	-0.334893	-0.0912923	0.115964	0.107811	0.801875	0.768472	1.41883	0.273356	-0.445099	-0.0908251	-0.162686	0.346185	-0.297104	0.851284	-0.892397	0.180953	0.3475	-0.159306	-0.332591	0.0259493	0.400084	-0.28057	0.157384	-0.365732	0.2404	-0.0552436	0.198941	-0.426077	0.169368	-0.24914	0.176494	-0.109123
702762	1409	1002	FALSE	TRUE	118	3	ER_mitochondria_1	-0.600434	-2.94918	-2.14016	-1.23081	1.20272	-0.384035	0.632766	-0.110717	1.10407	-0.837064	0.198721	0.799285	0.557631	1.30371	-0.226777	-1.3503	1.49912	0.525438	-0.507341	0.0696122	-1.20621	-0.651397	0.139041	-0.564361	0.46232	-0.745047	-0.346104	-1.20175	0.170004	-0.257917	0.749206	-0.130593	0.527891	-0.00516355	0.349635	0.969379	-0.0152546	-1.39814	-0.180169	0.507185	-0.218663	0.0221022
665578	1519	965	TRUE	FALSE	118	0	Nucleolus	-2.95194	3.51214	0.646633	-0.614174	-0.877514	-0.745762	-1.10496	-0.523346	0.572818	0.358673	0.299089	-0.216643	1.06995	-1.37169	-0.849578	-1.49055	0.656895	-0.360932	-0.453702	-0.203913	0.383259	-0.699107	-0.262934	0.740902	0.0246282	-0.280691	-0.736182	-1.01419	0.859098	-0.265427	-0.307805	-1.17777	0.853734	-0.21172	-0.299555	-0.157609	-0.703977	-0.413038	-0.235654	-0.16532	-0.431571	-0.109683
583821	1496	892	FALSE	TRUE	118	4	ER_mitochondria_2	1.16213	0.178688	-1.75361	-0.802315	0.0160466	-0.381496	0.0496068	0.203555	-0.657287	1.63981	0.63392	-1.09858	0.102776	0.633381	0.0948295	1.70791	0.324896	0.152641	0.1442	-0.580356	-0.230266	0.123175	-1.33895	0.524317	-2.30024	0.909001	-1.06471	-0.248934	-0.174283	0.105126	-0.603644	-0.39582	-1.47472	-0.798417	0.252196	-0.375324	0.707991	0.53398	0.745437	0.738746	-0.201184	-0.350115
682752	1464	982	TRUE	FALSE	118	0	Nucleolus	-5.08481	1.33555	0.892567	0.600178	0.0573772	1.44696	-0.456304	0.661025	-0.340416	-1.15505	-0.162538	2.45537	-0.897938	-0.160416	0.281714	-0.0818577	0.708438	0.456046	-1.36314	0.193468	0.919267	0.240573	-0.291269	-0.173335	-0.0171842	0.18686	0.605142	-0.146928	0.285629	-0.803809	-0.527905	0.0163325	0.352759	-0.25024	1.34581	0.231594	0.495073	-0.25592	-0.0444944	0.627752	-0.0815637	0.167047
593031	1546	900	FALSE	TRUE	118	2	Cell_periphery_2	5.31752	1.25149	-1.65453	-1.08746	0.161036	0.0451179	-0.424806	0.428675	-0.996196	1.46831	0.827065	0.82965	-0.182495	0.195187	1.08414	-0.28185	-0.00258595	-0.544025	-0.44749	-0.334231	0.259597	1.1535	-0.264643	-1.51571	-0.154657	-0.0436812	0.641026	-0.293095	0.801831	0.81925	0.487411	-0.480568	-0.0591245	-0.523143	0.572375	-0.791864	-0.490338	0.160768	-0.0452825	-0.486255	-0.224823	-0.266006
651525	1546	952	FALSE	TRUE	118	1	Cell_periphery_1	3.95128	1.66635	0.270671	0.753375	1.73183	0.00101376	0.273192	0.272787	0.784584	1.98077	-0.832875	-0.55441	0.0702442	-1.2724	0.306882	-0.628227	1.2961	0.253067	1.69661	-0.538148	-0.687868	-0.811447	0.646031	-0.418016	0.229725	0.294916	-0.0135497	-0.507524	0.175835	-0.899844	1.55604	0.183773	0.167482	-0.315001	-0.966324	-0.0425082	-0.0373049	0.448525	-0.0559491	0.022328	-0.0271244	0.4106
656786	1384	957	FALSE	TRUE	118	3	ER_mitochondria_1	-2.21783	-1.78145	-1.21548	0.218717	-0.48546	-0.858943	-0.168451	0.183247	2.16633	0.178234	-0.350819	0.546524	0.74106	-0.358018	2.92096	-0.115545	-0.356437	-0.103693	0.486344	0.654425	-0.130623	0.690747	-0.460899	0.788471	0.0278657	0.694648	1.62706	0.485409	0.178004	0.883034	-0.588918	-0.56769	1.17128	-0.225119	0.087293	-0.353818	-0.178339	0.221778	-0.411639	-0.380615	0.135224	0.932966
692490	1399	992	FALSE	TRUE	118	3	ER_mitochondria_1	-2.74418	-3.07825	0.273396	-0.737805	0.517868	0.4125	2.2743	-0.530794	1.32132	-0.247433	-0.511247	0.375592	0.104158	2.06328	-1.27058	-0.0694679	-0.154642	0.919543	0.274211	0.26386	-0.0570156	-0.470162	-0.153499	0.328492	0.666326	1.31559	0.0816345	-0.191687	0.514037	0.884131	-0.0660068	-0.326147	0.567541	0.961333	-1.43792	0.0137139	-0.364928	0.760041	-0.0799204	0.205687	0.199385	-0.483755
638263	1460	940	TRUE	FALSE	118	0	Nucleolus	-5.06854	2.00908	-0.253551	1.57651	-1.04082	1.13153	1.45048	1.37144	0.552587	-0.389125	0.244385	1.07081	0.318531	0.567355	0.578885	0.227791	0.40031	0.333882	1.03687	-0.228869	0.0780244	0.155655	-0.0950861	0.197348	-0.263422	-0.161035	0.560714	0.42524	0.936874	0.171894	-1.1663	0.434259	0.915489	-0.652193	0.575131	-0.499216	-0.283717	-0.109658	-0.547424	-0.0472621	0.380793	0.0430205
676710	1332	976	FALSE	TRUE	118	4	ER_mitochondria_2	2.8607	-1.64497	-1.20898	0.163415	-0.201667	1.49564	0.925069	0.50918	-0.362885	1.49536	0.533042	1.72721	-0.981981	0.450241	0.979519	0.108764	-1.2542	0.331602	-0.993021	-0.668984	-0.38773	0.412659	-1.00447	1.42999	-0.315811	-0.383976	1.11434	-1.52313	-0.346108	0.488953	1.35449	-0.718535	-0.0654502	-0.929823	-0.0216835	0.180561	1.44566	0.32395	-0.626622	-0.0694808	0.0794514	-0.953393
605763	1404	911	FALSE	TRUE	118	4	ER_mitochondria_2	3.66044	-0.552649	-0.46149	-0.638657	1.75204	1.28248	0.759055	0.845548	0.296914	-1.51346	0.224936	-0.866053	0.630923	-0.852085	1.02597	-0.297668	-1.154	0.755678	-0.389237	0.466798	1.00109	-1.16504	-0.972934	0.775854	-1.7212	-0.0779704	1.16901	-0.943722	0.0970073	0.435164	-0.0790244	0.713304	-0.864644	-0.0258774	0.1027	-0.253643	0.727954	0.0602949	-0.747137	0.0719109	-0.697614	0.135449
678903	1533	978	FALSE	TRUE	118	4	ER_mitochondria_2	1.42384	-0.861545	-2.12442	-0.902077	0.746967	-1.10754	-0.742044	-0.416523	-0.406543	0.694589	0.404354	0.570544	0.612218	0.232321	1.82335	-0.803816	0.0623529	0.248837	0.652306	-1.8065	-0.336717	0.0961202	0.966083	0.384565	0.544296	-0.131792	-0.359022	1.38421	1.2268	1.32851	-0.376823	0.442715	0.438749	-0.327126	0.515553	1.07046	-0.592172	-0.311171	0.265086	0.17458	0.579933	-0.355266
683639	1389	983	FALSE	TRUE	118	3	ER_mitochondria_1	-1.63173	-2.21465	0.181493	-1.11414	0.352496	-0.662478	-1.33061	0.467833	0.0406466	0.148866	1.58137	0.263077	1.09917	1.46029	1.28964	-0.280654	-0.71152	-0.0273082	-0.366006	-0.97903	0.604968	-2.09323	1.2799	1.28506	0.257012	0.294229	0.267901	0.284979	0.34355	0.781362	-0.93316	-0.210123	-0.00681735	0.629478	-0.287292	0.606329	-0.147242	-1.45365	0.284805	-0.0768726	-0.183352	0.753476
723923	1445	1022	FALSE	TRUE	118	4	ER_mitochondria_2	2.23429	-1.22138	0.336853	1.15325	-0.144122	-0.525301	0.0770361	0.711293	1.20052	0.35816	-0.547025	-0.425105	1.40897	-0.389326	-0.144894	-0.451188	-0.869978	2.43832	-1.24555	1.19808	0.433385	0.0298311	1.37352	0.405425	-1.12109	-0.761473	-0.0126183	0.653471	1.18265	-0.0286598	0.53747	0.11633	0.292292	0.275606	0.34619	1.3768	0.292065	-0.912347	-0.00428048	-0.998791	-0.414931	0.353735
643569	1343	945	FALSE	TRUE	118	2	Cell_periphery_2	4.49411	0.397265	-1.55926	-0.630923	-1.95041	-0.877825	-0.121111	0.164895	0.592855	1.85845	0.708147	1.10899	-0.229352	-1.05652	0.202949	1.21491	0.0360723	0.205396	-0.577044	0.985622	-0.413589	-0.396107	0.928491	0.351193	0.255847	0.502159	0.139796	-0.714388	-0.48855	-0.543798	0.456164	-0.497869	-0.254638	0.303858	-0.328092	-0.758707	0.163985	-0.926523	-0.537108	0.762211	0.427404	-0.22265
672872	1490	972	TRUE	FALSE	118	0	Nucleolus	-3.31116	2.83996	1.02297	-0.508178	1.134	0.032964	0.191001	0.830218	0.8882	-0.115388	1.5919	-1.14569	0.339079	1.0657	1.78536	-0.638615	-0.958412	-0.671107	-1.77663	-0.577528	0.221859	0.672644	0.240365	0.523962	1.01287	-1.3568	0.465372	-1.45522	-1.26458	1.32198	0.42709	0.530759	-0.416639	-0.493124	0.0443137	-0.0151527	-0.128204	0.115642	-0.970661	0.422976	-0.290709	-0.20615
592926	1433	900	TRUE	FALSE	118	6	Cell_periphery_3	1.40257	1.37546	0.249702	-1.56295	-0.0947931	-0.914226	2.43803	-0.0685911	-1.58204	0.264868	-0.0149019	-1.28817	-0.556141	-0.214833	-0.546037	-0.384054	-0.493683	0.253984	-0.128351	0.338127	-0.854137	-0.451558	-0.247601	0.359504	1.19307	-1.29842	-1.4472	0.558533	-0.516774	0.538302	-0.362677	-0.436522	-0.0368987	-0.835469	0.0971473	0.0402655	0.288165	0.766555	0.250211	0.953516	-0.410686	0.260187
694495	1412	994	FALSE	TRUE	118	7	Endosomes_golgi_1	-3.16162	-3.71722	0.560742	-0.266685	-0.0325626	0.895688	0.956496	-1.31528	0.814546	-0.367763	-0.463372	-0.43469	-0.342985	1.6666	-0.966554	-0.436347	0.650291	-1.41208	0.277051	-0.0882693	0.582149	-0.284086	-0.00287311	-0.609177	-0.837953	-0.419301	-0.903336	-0.0471132	-0.305059	-0.705243	-0.130598	-0.356183	0.25307	-2.05955	0.501409	0.136987	-0.997677	-1.05816	-0.837503	-0.56359	-0.526554	0.169519
704921	1419	1004	FALSE	TRUE	118	3	ER_mitochondria_1	-2.28131	-2.48863	-1.06644	0.0379015	-0.255341	-0.818165	0.805922	-0.660586	-0.258913	0.893585	0.682279	-1.24582	1.08958	-1.69095	-0.427143	0.302302	1.23029	1.56518	0.271373	0.956624	1.67561	-0.0734613	1.03205	0.347359	-0.803963	-1.64433	-0.355976	0.242423	-0.134433	-0.262495	0.369409	0.236344	-0.881389	0.0200001	-0.590391	-0.501741	0.469511	0.574691	0.460879	-0.414508	-0.235643	0.273865
743825	1510	1042	FALSE	TRUE	118	6	Cell_periphery_3	1.24837	-1.28687	-0.236774	-0.330964	1.9601	1.13507	1.77141	-1.48403	-0.14217	1.10248	0.123109	-0.613127	-0.833201	-0.244022	-0.930919	-0.378522	-0.668426	0.244193	-0.399743	0.116882	0.215451	-0.388669	0.476669	-1.60381	0.0501022	0.392014	-0.156418	-0.612454	0.100722	-0.890742	-0.73956	-0.091827	-0.345463	0.989316	0.709217	0.212548	-0.559244	-1.42999	-2.02226	0.341543	0.2019	0.644493
743769	1454	1042	FALSE	TRUE	118	2	Cell_periphery_2	6.46572	1.38371	-1.51389	1.2874	-0.855466	-0.49419	-0.16117	1.92597	1.78527	-0.696681	-0.101495	0.706448	0.241322	-0.0219053	0.340146	-0.355348	-1.13848	0.398726	0.182365	0.708053	0.127282	0.707996	0.149857	0.301204	-1.13145	-0.764305	-0.589048	-0.602101	-0.0894543	-0.847302	-0.520948	-0.146188	-0.273481	-0.39525	0.106043	0.138791	-0.398577	0.0874608	-0.250253	0.0316979	-0.386892	0.371308
562190	1552	873	FALSE	TRUE	118	2	Cell_periphery_2	7.14473	1.79789	-1.01787	-0.132506	-1.6689	0.186853	-1.79112	-0.498488	0.263992	0.242297	0.296873	-0.26919	1.37909	-0.347085	0.911019	-0.791704	0.110483	0.056933	1.31182	-0.373171	0.000915153	-0.942544	0.520221	-0.00429636	-0.0606142	-0.284174	0.376447	0.583842	-0.371273	0.557735	-0.190914	0.412442	-0.63799	-0.265821	-0.0551186	0.236424	0.322495	-0.410624	0.100172	0.438697	0.604592	0.62724
629436	1533	932	FALSE	TRUE	118	2	Cell_periphery_2	4.14049	0.388073	-1.64889	-0.589458	-1.37612	0.0824856	-1.48092	0.115947	1.49632	0.603838	-0.913366	-0.875507	-0.602479	-1.77273	-1.78394	0.641341	-0.867923	-1.27906	-1.04571	-0.657884	-0.238996	-0.851357	0.0261978	-0.25237	0.489625	-0.0871503	0.440305	0.474934	-0.805295	0.642431	0.452823	0.559572	0.136475	1.1806	0.0991896	0.546312	0.244378	-0.224904	0.37241	0.349405	0.397616	-0.0418968
712373	1384	1011	FALSE	TRUE	118	3	ER_mitochondria_1	0.518557	-3.50314	0.997813	0.715711	1.23253	0.0494754	-0.721818	0.645557	0.256508	-1.36765	-2.61811	0.565051	0.724308	-0.283827	1.00157	-0.790931	-0.0566343	-0.0352303	0.201709	-0.947174	1.01606	-0.602988	0.329651	-0.527028	-0.0621083	0.602849	0.479153	0.111897	0.734616	-0.514132	-0.234229	1.42979	1.02071	0.468744	0.0106423	0.319567	0.58617	1.79581	-0.12007	0.28141	0.823292	0.395325
677901	1522	977	TRUE	FALSE	118	5	Nucleus	-5.81725	0.0947046	-0.28773	-1.38644	-0.987888	0.195842	-0.0653021	-0.921102	-0.492624	0.0744767	-0.704437	-0.729044	-1.21113	-0.812876	0.680041	-0.384837	0.731861	-0.775706	0.544749	0.386631	0.306064	0.235167	0.0324168	-0.880985	0.156884	-0.217496	0.0538394	-0.0804744	0.412954	-0.185338	-0.804195	-0.40895	0.760237	0.0736359	-0.150279	-0.203474	-0.921547	-0.0251986	-0.350681	0.143908	0.0392382	0.449011
748428	1414	1047	FALSE	TRUE	118	1	Cell_periphery_1	4.84375	1.16485	2.27533	0.793319	0.419016	0.723589	-1.83829	0.388073	0.854672	1.02823	-0.195439	-1.10992	-0.992656	-0.915099	0.984276	0.951949	1.18777	1.23857	-0.482148	-0.719237	0.658316	0.906419	-1.42121	0.150634	0.0494989	0.160248	0.410108	-0.817622	-1.20884	0.31233	0.30247	-0.911893	-0.00611026	0.0335018	-0.166771	-0.44519	-0.530594	0.855124	-0.153848	0.0625217	-0.0422677	0.0225361
678802	1432	978	FALSE	TRUE	118	7	Endosomes_golgi_1	-6.60071	-2.18547	1.08849	0.115991	-1.38948	0.649125	0.467056	1.05055	0.0514971	0.474401	0.777574	-0.0862661	-0.283677	-0.257714	1.23102	-0.125353	1.16796	0.337027	-0.587615	-0.361503	1.26115	-0.0911132	-0.12009	-0.098146	-0.614011	-0.957653	0.795989	0.668947	-0.301696	0.201462	0.218715	0.11608	-0.0246438	0.102764	-0.211625	0.0989626	0.646134	0.148502	0.404656	-0.271949	-0.0133006	-0.197792
597671	1525	904	FALSE	TRUE	118	4	ER_mitochondria_2	2.53249	0.336916	0.272463	-0.117662	0.439282	-0.971268	-0.626733	-0.943068	-0.227086	-1.68388	-0.300363	1.50917	0.549105	0.218769	1.17619	-0.272415	0.215933	0.680969	-1.21907	1.12153	-0.256748	-0.767361	-0.497637	-0.110267	0.511961	0.788914	1.69578	0.753185	0.262673	-0.148138	-0.308297	0.198705	-0.292937	1.01379	0.552241	0.710027	-0.908716	-0.654199	0.826202	0.566129	0.17158	-0.198715
628301	1521	931	TRUE	FALSE	118	5	Nucleus	-2.88162	0.167504	0.0621364	-0.205133	1.69629	-0.753041	-0.0559777	-0.891422	0.0356203	-0.700863	-0.118566	0.229951	1.42494	0.885662	-0.749101	0.57292	1.19486	0.760404	-0.494379	0.859227	0.375897	-0.625355	-0.317447	-0.108798	0.00640203	1.31033	-1.17809	-0.880235	-0.720934	0.739361	-0.895436	0.705193	-0.176266	-0.616462	-0.651768	-0.194776	0.689048	0.528264	0.175924	0.959304	-0.24229	0.280124
611485	1402	916	FALSE	TRUE	118	4	ER_mitochondria_2	2.09943	0.270301	-2.15075	-0.948787	-2.29212	-0.0722639	1.9532	-0.843079	1.3314	-0.49711	-1.19775	-1.7166	0.230991	0.977476	0.792137	-0.860171	1.37605	-0.00130277	0.0781274	-0.614433	0.84112	-1.58024	-1.68106	-0.134419	1.06061	0.961096	-0.879781	0.138844	0.263929	-0.306105	-1.12154	-0.464301	-0.0668556	0.764579	-0.193796	-0.110191	-0.750894	-0.45328	-0.00119098	-0.399103	-0.289813	0.323575
713501	1452	1012	FALSE	TRUE	118	3	ER_mitochondria_1	-0.735432	-2.13455	0.579237	-0.353119	-0.681218	1.33052	-2.02025	0.57896	0.161138	-0.0125633	0.0995835	-0.182914	0.354228	1.34163	0.556364	-1.15372	-0.758537	-0.216493	-0.0997297	1.44867	1.29039	-0.288522	1.42294	-0.744832	0.656194	-0.528927	0.149727	-1.3563	0.0465123	-0.0170654	-0.772796	-0.232127	0.396188	-0.340603	-0.554657	0.391504	0.287574	-0.39934	-0.585663	0.861475	0.768883	0.783369
645814	1379	947	FALSE	TRUE	118	3	ER_mitochondria_1	0.457278	-1.62314	0.29838	0.3877	-1.28056	0.742189	0.0431081	-1.14102	0.981129	0.856739	0.0623798	0.112521	-1.33891	-0.19632	0.536354	-0.776073	-0.0423931	1.03349	-0.74713	-0.982227	-0.103434	0.705648	1.63817	1.35364	0.925281	-0.444949	-0.0947343	0.484635	-0.683769	-0.127164	0.89833	-0.305262	-0.00832682	0.606182	-1.05768	0.503698	1.46493	0.4618	-0.544497	1.53606	-0.760412	-0.133846
710383	1522	1009	FALSE	TRUE	118	3	ER_mitochondria_1	0.239908	-1.67506	-1.61296	-0.0310703	1.48847	0.415511	0.217868	-0.911091	0.0689981	0.987902	-1.24112	-0.41241	1.78792	1.19083	-0.147866	-0.308139	-1.31235	-0.000360976	-0.917225	-0.585646	0.388752	2.02728	-0.363595	-0.385308	-0.25789	0.707439	-0.548898	0.887442	0.797339	-0.116096	0.540589	0.794368	2.01008	0.358784	0.982298	0.590783	-0.233495	-0.948724	1.41833	0.891167	0.432469	0.541489
630566	1536	933	FALSE	TRUE	118	4	ER_mitochondria_2	4.14657	-0.96324	-1.10405	1.45407	-0.0895054	0.632347	0.612801	0.59793	-0.229426	-0.401793	-1.6419	-1.33849	0.417013	-0.0886394	-1.59666	-0.151883	0.174568	0.0658379	-0.510348	-1.3281	-0.00857736	0.0436802	1.07047	-1.3387	0.192215	0.704637	0.462272	-0.0136758	-0.983093	-0.0515175	0.245108	-0.476365	-0.261327	-0.158017	0.425299	-0.261303	0.198088	-0.259889	0.204856	0.275591	0.230314	-0.025138
591853	1540	899	FALSE	TRUE	118	2	Cell_periphery_2	3.7493	-0.24782	-0.83479	0.243207	1.08392	1.43227	-0.636588	0.483177	-0.98433	0.855601	-0.608343	0.679728	1.84821	1.13809	1.25094	0.150062	2.64362	-1.48814	0.621243	0.446956	0.282031	-1.86746	-0.615958	-0.397397	-1.39503	-0.407985	0.622262	-0.272986	-0.201379	1.10326	-0.598211	-0.762473	0.10564	0.0251243	0.300431	-0.784612	-0.66679	-0.605079	0.48957	-0.171355	-0.448899	-0.168133
633780	1398	936	FALSE	TRUE	118	3	ER_mitochondria_1	-0.0283295	-0.971507	-0.58823	-1.4221	0.949975	-0.528808	-0.786558	-0.0183059	-0.769537	1.58384	-1.60784	0.242937	0.327321	1.04858	-0.662299	1.67677	-0.371366	-0.139712	1.16457	-0.862105	-0.102774	0.565218	1.34672	1.56843	0.400472	-0.631117	-0.353003	-0.0222828	0.176571	0.662433	-0.204378	1.44136	-0.722393	1.26293	-0.0937809	-0.393459	0.37843	0.843947	0.742339	0.599673	0.202297	0.216876
687559	1431	987	FALSE	TRUE	118	7	Endosomes_golgi_1	-5.38257	-2.88979	1.90665	1.06673	-1.29618	-0.214667	0.640184	1.22735	0.0271162	-0.0425723	0.876749	-0.149349	-0.387267	0.165347	-0.442631	-0.724341	0.330537	0.0076636	0.235768	0.175492	0.976442	-0.786358	-0.879934	-0.321605	-0.111454	0.0457809	-0.0747848	0.0811662	-0.178129	-0.265792	-0.0531534	0.391543	-0.291045	-0.692786	0.223769	-0.968215	-0.115671	0.415992	-0.330793	-0.489292	-0.589214	0.151477
694430	1347	994	FALSE	TRUE	118	3	ER_mitochondria_1	-1.82778	-2.52307	-0.759504	-0.876164	-0.294108	1.33451	0.0507543	-0.689757	-1.09411	-0.324081	-0.0882688	-0.810039	-0.345366	0.48977	-0.138117	1.24497	-1.39162	0.348633	0.582993	0.0384464	-0.274608	0.986699	-2.65388	0.285101	0.787935	-0.416668	0.227754	-0.286899	-0.555875	1.0362	-0.216389	-0.315646	0.00110829	1.25815	0.133488	0.709645	0.041564	0.457791	0.04005	-0.638004	0.0610553	0.130621
728964	1399	1027	FALSE	TRUE	118	1	Cell_periphery_1	5.60467	1.14097	3.43297	0.895915	1.3191	-0.26759	1.43926	0.740448	0.366949	-0.797604	0.178031	0.998076	0.262351	0.569467	1.03414	0.534259	0.88807	1.04862	0.127315	-0.152395	-0.782402	0.385327	0.599466	0.131145	-1.24681	-1.33698	-0.927435	-0.886766	-1.64713	0.24859	-1.47752	0.939107	-0.0915919	0.770749	-0.208741	0.104194	0.562426	-0.672931	-0.153205	0.193118	-0.404497	0.31622
665523	1464	965	TRUE	FALSE	118	0	Nucleolus	-3.60191	1.6857	0.437814	2.88984	-0.441142	0.588606	-0.20992	0.266657	0.503503	0.481165	1.69829	-0.781146	-0.153075	-0.0280023	-1.16852	-0.339606	-0.214277	-0.273338	1.53125	1.26653	-0.191277	-0.187917	0.398874	0.330385	0.848706	0.60565	-0.10264	0.207501	-0.771025	1.06305	0.206903	0.0164012	-0.83806	-0.112045	-0.282172	0.35029	-0.120223	0.254626	0.344372	0.294233	-0.471542	-0.366006
738865	1390	1037	FALSE	TRUE	118	1	Cell_periphery_1	7.46174	0.929016	1.73603	1.50885	0.830691	0.864681	0.0836145	0.454905	-0.392793	0.991544	-0.919887	0.34216	0.845737	1.8182	0.00278912	0.0520276	-0.641239	1.04079	0.562928	0.400027	-0.14995	0.748714	-0.631525	0.863251	-0.246387	-0.193241	-0.0468071	-1.24693	0.323664	0.679326	0.273055	-0.638117	-0.173661	0.641555	1.09746	0.398546	-0.596445	-0.0438714	0.506666	0.312117	-0.190931	0.217296
678912	1542	978	FALSE	TRUE	118	1	Cell_periphery_1	2.96985	-0.627445	1.86911	0.104658	0.998188	0.37251	-0.561062	1.10489	0.0399601	0.697171	0.806276	-1.22878	0.653408	-1.24202	0.694499	-1.2249	0.412517	0.32725	-0.371466	-0.604116	-0.949682	-0.641529	-0.845356	-0.856684	-1.05099	-1.04064	-0.294262	0.636022	0.0753674	1.3848	1.49307	0.402225	-1.04415	1.09229	-0.917466	-0.145478	-0.746116	0.580097	-0.895986	-0.868902	-0.535065	-0.729772
681778	1460	981	TRUE	FALSE	118	0	Nucleolus	-5.06927	2.13319	-0.480652	1.41921	-2.3006	0.626326	-0.138317	1.49593	0.139876	-0.358244	1.17622	-0.155886	-0.0440595	0.473553	0.35675	0.807705	-0.290314	0.590571	0.795631	1.23962	0.00218353	0.305138	0.0153975	-0.0344245	0.0292848	-0.777288	-0.197804	0.636729	-0.499063	-0.557043	0.0110485	0.124496	-0.66117	-0.0958033	-0.230748	0.160857	0.237161	-0.189464	-0.165721	0.443936	0.195531	0.245494
713567	1518	1012	FALSE	TRUE	118	3	ER_mitochondria_1	-0.568372	-1.74348	-0.808005	0.0473883	0.2825	0.145481	0.480634	-0.885482	-0.23308	1.30703	-1.03347	-0.861259	0.020723	0.20728	1.47959	1.25179	0.409343	0.352034	1.1944	0.29605	0.136987	-0.120729	1.73837	0.416416	0.54924	-1.14826	-0.603071	1.14487	-0.422706	0.0658917	0.307098	-0.0706055	-0.969071	0.206814	0.419354	-0.504415	0.586921	-0.283586	0.170123	1.1634	-0.328252	0.960716
725988	1471	1024	FALSE	TRUE	118	3	ER_mitochondria_1	-0.606388	-2.55692	0.806437	1.14101	2.27231	0.516109	-0.103336	-1.20022	-0.792577	0.427965	-1.55742	1.01853	2.10918	0.0969844	-1.85131	0.127278	0.663635	-0.809537	-0.640286	1.26701	-0.887191	-0.139945	-0.50906	0.387214	0.5204	1.96255	0.0694888	0.188247	-0.852294	0.590691	0.236819	-0.229121	0.057766	0.662509	-0.489258	0.321422	-0.267876	1.01771	-0.241572	0.331076	-0.825067	0.00535327
685590	1411	985	FALSE	TRUE	118	7	Endosomes_golgi_1	-3.48848	-3.61559	1.18302	0.0642854	-0.987827	0.439528	-0.555791	-0.253786	-0.371528	-1.19636	0.393784	-0.373162	-0.561044	0.623948	0.821567	-0.698955	0.104843	-0.594496	-0.970357	-0.146427	0.375181	0.762755	-0.42114	0.0940182	0.745436	0.0170141	0.163505	0.660776	0.785123	-1.52204	0.779591	-0.4465	0.00759626	-0.607026	0.218633	-0.0624262	-0.435396	0.0368478	-0.282037	-0.359294	-0.408374	0.398246
724908	1404	1023	FALSE	TRUE	118	1	Cell_periphery_1	4.35313	0.170763	2.42286	1.23856	0.930326	-0.0961279	-1.28307	0.0753344	-0.189322	0.0420251	0.879286	-1.13162	-1.9792	-1.33619	-1.48705	-1.03896	-0.348489	-1.90602	0.141978	-0.106757	0.000150459	-0.0699588	-1.28224	-0.804591	-1.39221	-0.220383	-1.32935	0.126524	-0.0339273	-0.563945	0.0243383	0.064335	0.797647	0.194748	-0.0730984	-0.0925652	0.161747	-0.147011	0.0471981	0.317242	-0.197057	-0.0260561
652565	1477	953	TRUE	FALSE	118	5	Nucleus	-4.41422	1.8893	-0.047324	1.27493	0.0112599	-0.0448455	0.353584	0.1596	0.395157	-0.135276	1.28409	-0.545137	1.23812	0.425108	-0.547723	0.294756	0.199372	-0.951346	1.03706	-0.143567	-0.672814	-0.867422	0.411639	1.37775	1.03834	1.06526	-0.60433	0.775419	-0.694798	0.437045	0.331519	0.335442	-0.165707	-0.26372	-0.69348	0.96084	-0.354583	-0.0906598	0.144429	-0.435557	0.23872	-0.259261
667516	1335	967	FALSE	TRUE	118	3	ER_mitochondria_1	-0.190412	-1.06692	-0.725022	0.982231	0.915215	-0.0866982	0.55153	-0.435223	0.899601	-0.858176	0.817454	1.64516	-0.774109	0.456504	-0.298482	-0.78508	-0.546202	-1.12063	0.512008	-1.02878	-0.556393	1.09554	0.0966826	-2.85996	-0.256194	-0.925305	-0.246846	0.328573	0.927282	-0.157733	-1.37541	-0.396333	1.04155	-0.0208775	-0.763415	0.581575	0.0899707	-0.146599	0.00245111	0.749287	0.591452	0.234723
580279	1437	889	FALSE	TRUE	118	6	Cell_periphery_3	0.920261	-0.423618	2.52576	-1.24988	-0.374737	-0.597281	1.97943	-1.41572	-0.830148	0.420518	-1.03653	-2.06632	0.882921	-1.50626	0.735272	-0.492993	0.337777	-0.50883	-0.0795095	0.493563	-1.4312	0.50538	0.343224	-0.344006	1.14817	0.381635	0.993412	0.174679	-0.560151	-0.401561	1.07995	-0.288956	-0.522558	1.22796	0.528983	-0.550739	0.0474373	0.661312	0.532577	0.279777	0.238675	-0.239882
580376	1546	889	FALSE	TRUE	118	2	Cell_periphery_2	4.85088	1.17435	-0.606337	0.714684	0.516354	0.44288	0.577194	0.866352	-1.47817	1.00553	-0.835228	0.863497	1.08985	-0.738958	1.56498	-0.343717	-0.313752	-0.355895	0.868615	0.340533	-0.880259	0.791584	0.231238	0.248437	-0.0323986	0.393761	1.55348	-0.280374	1.34241	-0.668718	0.396852	0.0269394	0.145299	-0.229245	0.638521	-1.21327	-0.930076	0.747335	-0.0559479	-0.330506	0.628996	-0.476794
745678	1491	1044	FALSE	TRUE	118	1	Cell_periphery_1	5.1269	0.0920107	0.908484	-0.208105	0.23572	-0.185655	-1.20623	-0.221602	-0.450833	0.516448	-1.31838	1.4425	-0.654827	-1.50098	0.246326	1.33006	0.189483	-0.463137	-0.180422	0.282155	0.669829	0.374396	-1.30972	0.914406	0.813743	0.781602	-0.665047	1.28457	-0.455916	0.575618	0.059751	-0.171816	-0.530262	0.686841	1.14315	0.0711713	-1.63211	-0.403744	-0.617716	-0.0188303	-0.366127	-0.25282
617202	1442	921	TRUE	FALSE	118	0	Nucleolus	-4.25185	3.52881	0.989658	0.849049	-0.0782694	1.27484	-0.593736	0.473045	-0.300512	-0.729257	0.431069	0.527267	-1.68439	-0.683585	0.554884	-0.0361957	-0.174495	-0.235347	0.264611	-0.707651	0.00859903	-0.329332	-1.29478	-0.100099	1.07296	0.600785	0.748808	-0.930193	-0.379036	0.156524	0.558143	0.340043	-0.0245415	0.208299	-0.0648519	-0.0601057	0.441639	-0.0417587	-0.11704	-0.857513	0.130194	0.238349
720897	1543	1019	FALSE	TRUE	118	4	ER_mitochondria_2	1.14276	-1.09944	-1.86042	0.182861	-1.6322	-0.0536559	0.0280601	0.418473	1.25327	-0.757542	0.711839	0.71115	-0.571357	-0.52202	0.851883	0.391949	-1.20629	-1.05969	1.04032	-0.723477	0.715411	0.14963	0.446049	-0.717758	1.58485	0.615018	-0.710615	0.221496	-0.73903	-0.169489	0.404855	0.632714	0.230982	0.567334	-0.116347	1.63875	-0.85671	0.171434	0.293016	-0.537949	-0.209961	-0.731907
745664	1477	1044	FALSE	TRUE	118	1	Cell_periphery_1	4.10337	0.0929876	2.78235	-0.335211	1.39274	0.894632	-0.847917	0.36032	1.63604	0.121124	1.03602	0.699413	-1.15049	-0.747795	1.31605	-0.816221	1.00648	-0.312378	-1.20363	0.384708	-0.69663	0.249698	0.198501	1.992	-1.02478	0.12688	-1.07895	-0.228458	-0.994339	-1.15013	-0.137074	0.491141	-0.162735	-0.449719	0.152891	0.192125	-0.339841	-0.845524	-0.0264769	-1.95973	0.559271	-0.291366
672745	1363	972	FALSE	TRUE	118	4	ER_mitochondria_2	-0.00733628	-1.22933	-1.68839	-0.633741	-1.76167	0.0131751	1.41233	1.07127	-0.829144	-1.31438	1.50101	-0.753316	1.23778	-0.0445855	-0.624611	0.809699	-0.474596	-0.559565	-0.832638	-0.700909	-0.115418	-1.30692	0.833417	-0.0690822	0.725516	-0.319669	-0.463566	0.56599	0.433318	-0.0686501	-0.922919	-0.934603	-0.779416	-0.528064	-0.242791	0.169497	0.732709	-0.343895	0.49054	1.0855	-0.326138	-0.372962
630516	1486	933	TRUE	FALSE	118	0	Nucleolus	-4.47905	2.00145	0.0786679	0.903164	-0.119789	-0.259935	0.143003	0.65279	-0.240456	-0.0467796	-0.380577	-0.486934	-1.46868	0.00163953	-0.398184	0.188457	-1.15078	1.177	0.212682	0.170894	0.10796	0.0258859	-0.274115	0.468749	-0.576791	0.148248	-0.252886	0.215321	-0.746986	-0.562766	-0.0540883	0.137552	0.42859	0.276802	0.103011	-0.196506	0.312784	-0.317845	0.390877	-0.320113	0.270076	-0.511595
597654	1508	904	FALSE	TRUE	118	6	Cell_periphery_3	0.33522	0.9446	1.01462	-0.942584	1.65481	1.2516	1.80722	-1.39863	-0.953994	1.62129	0.16065	-0.84626	-0.55879	0.502797	1.36747	-0.0671589	-0.238349	-0.23423	-1.01517	-0.151647	-1.3345	1.21602	-2.00608	0.484482	-0.816348	-0.947865	0.36987	0.0324258	-0.560245	-0.564628	0.0769425	-0.0823982	-0.150993	1.0961	0.286466	0.811947	0.0580295	-0.587794	0.28592	-1.12174	0.636313	0.917306
698555	1450	998	FALSE	TRUE	118	7	Endosomes_golgi_1	-4.31055	-3.00535	1.36969	0.434821	-1.5211	0.676967	0.124883	0.532402	-0.0839165	0.859128	-0.416881	-0.515258	0.614816	-0.873395	0.0065135	1.23797	-0.499548	1.15927	-0.516366	-1.45609	0.865239	-0.432377	-0.0803362	0.0427106	-1.17113	-1.15996	0.731608	0.372636	-0.750776	0.180306	-0.0409111	-0.231811	-0.0493219	0.229151	-0.60743	-0.0141976	0.057441	0.12059	0.0184947	0.165995	0.26739	-0.641743
635973	1375	938	FALSE	TRUE	118	4	ER_mitochondria_2	1.27442	-1.27238	-1.41919	-1.00566	-1.14957	-0.356383	-0.0725286	1.37045	0.070226	0.433004	0.025682	-0.926631	-0.762876	1.54834	0.10157	-0.093212	-1.61533	-1.68174	-0.710391	-0.826932	-0.190107	1.02389	0.68004	0.228503	-1.35692	0.365195	-0.690646	-0.354069	-0.0610578	0.160991	0.414482	1.49081	0.0727842	0.0974631	1.28647	-0.739146	0.128261	0.208709	0.0246601	-0.3778	0.334785	-0.284034
626005	1414	929	TRUE	FALSE	118	0	Nucleolus	-2.86054	2.51259	0.90926	-2.00461	1.10583	-0.514167	0.754504	0.237843	-0.368521	1.39529	1.36506	-1.16729	0.576395	0.847102	0.2152	0.68736	-0.236538	0.785842	-0.544933	-0.806796	-0.0882487	-1.0297	-0.148975	1.37339	0.362107	0.0483242	-0.909048	0.854117	0.00960959	-0.162811	0.683367	0.807557	0.413035	0.574747	-0.541575	0.352856	-0.287012	-0.129344	0.319205	-0.0629542	-0.125412	0.352313
693443	1350	993	FALSE	TRUE	118	3	ER_mitochondria_1	-2.33779	-1.85357	-1.39532	0.549339	1.96141	0.139569	-0.670662	-0.563532	0.404568	0.165059	1.33238	0.303039	-0.471361	-0.204693	0.712213	1.00201	0.514168	-0.620488	-1.06914	-0.28992	-0.283944	0.83237	-1.51644	-0.237158	0.582489	-0.702287	1.09129	0.590833	0.0587617	0.635745	-0.0299196	-0.376454	-0.676527	0.320396	-0.283961	0.656837	0.669161	-0.207285	0.0154701	-0.0182865	0.461578	-0.459531
765027	1497	1064	FALSE	TRUE	118	2	Cell_periphery_2	4.74641	0.342924	0.0821043	0.364433	-0.145619	0.926253	-2.40642	-1.54896	-0.413136	1.06466	0.160093	0.983723	0.961055	-0.224013	-0.582147	0.636359	0.00521965	0.626458	-0.103274	-1.21099	0.988045	-0.594112	0.124052	1.02571	-0.375572	-0.502421	0.504936	1.61228	-0.19959	-0.154912	0.00176919	-0.283309	-1.11711	-0.160835	0.369264	0.426318	-0.325731	0.398741	-0.0347119	-1.17535	-0.124791	-0.0253697
684678	1466	984	TRUE	FALSE	118	0	Nucleolus	-3.84932	1.72336	0.0220027	-0.141396	1.04185	-1.03487	0.00368128	1.04442	0.981583	1.5664	-0.971154	0.00508558	0.718785	0.169024	2.02211	-0.845041	-0.441473	-0.257656	-0.82588	1.72223	-0.00515948	0.0950641	-0.348865	0.526837	0.994236	-0.0809897	0.483749	1.07987	0.456628	-0.233135	-0.462914	-0.620197	0.521649	0.0144681	0.644527	-0.47875	0.338321	0.438476	-0.453271	0.637785	-0.137512	0.442054
710363	1502	1009	FALSE	TRUE	118	3	ER_mitochondria_1	-1.62097	-1.90769	-0.219321	-0.331325	1.2189	0.873698	-0.383529	1.17348	0.0407827	0.0966647	-0.373544	-1.21772	1.55803	-0.905498	-0.364989	-1.14906	-0.000766619	0.108101	0.399559	-0.070123	0.298952	0.294424	1.14886	0.812394	-0.160041	-1.71268	0.490292	0.0569442	-0.83642	-0.0360014	0.0192534	0.0713234	0.185509	0.564752	-0.139864	0.784478	-0.270979	0.374079	-0.251849	0.0334216	0.670532	0.1142
756136	1403	1055	FALSE	TRUE	118	2	Cell_periphery_2	6.20715	0.8859	0.64354	1.82531	-0.817754	-0.678492	-0.179501	-0.599702	-0.43168	0.689915	0.437407	0.197152	-1.61773	-0.459984	0.575802	-0.779589	-0.50828	1.28222	-0.0193776	0.622901	-0.16513	-0.257787	-0.818136	0.960992	0.596244	0.637576	-0.115595	-0.262949	0.670171	0.125132	0.646518	0.0966119	-0.218555	-0.168842	-0.0742526	-0.796847	0.119738	-0.697233	0.0733467	0.454951	-0.387371	0.237049
615009	1507	919	TRUE	FALSE	118	0	Nucleolus	-1.53045	2.48324	-1.28212	-0.809463	-0.507272	-0.269541	-1.26576	1.61567	0.924008	-0.655156	-0.223921	0.16647	-0.432699	-0.918694	0.70411	-0.0115868	-0.787902	-0.444608	-0.581591	-0.711336	0.67213	-0.87012	1.20911	-2.05466	0.359424	0.607927	-1.70568	1.23326	-0.297602	0.0261867	-1.08119	-0.794043	0.0271881	-0.268907	0.033766	0.353901	0.793062	0.371356	-0.961994	0.0284422	-0.731527	-0.239568
619466	1468	923	TRUE	FALSE	118	0	Nucleolus	-3.45779	3.14271	-0.327326	-1.90927	0.875915	-0.599684	0.529955	0.910773	-0.139663	2.33915	1.07494	-0.719807	-0.479006	-0.869654	0.166133	0.0569808	0.515868	0.851616	1.17506	0.0677433	-0.103518	0.0746384	-0.869698	0.108445	-1.04662	1.67027	-0.379037	0.743634	-0.54079	0.446339	0.312617	-0.544641	0.146412	0.257516	0.0515337	0.24584	-0.333752	-0.342479	0.283313	0.925359	0.336944	0.0977118
583766	1441	892	FALSE	TRUE	118	6	Cell_periphery_3	-0.197152	-1.39345	2.503	-0.765119	-0.800857	-0.654962	-0.0286501	0.201035	-1.37399	-0.200621	0.840387	-1.59833	1.53475	-0.22113	0.401691	-0.420774	-0.510512	0.77101	0.805863	0.753463	0.8652	0.0206318	0.396247	1.7318	-0.101234	-0.570869	-0.345774	0.237618	-0.76279	0.396084	0.305178	-0.777028	0.0723841	0.849256	-0.157979	-0.301702	-0.222247	1.0218	-0.0390893	-0.646213	0.466641	-0.284472
577884	1404	887	FALSE	TRUE	118	1	Cell_periphery_1	4.67246	0.392526	2.82177	-0.587098	1.28042	1.79799	-0.892973	0.37952	0.677664	-0.743613	0.991318	-0.0511027	0.470074	-1.66548	-0.490056	-0.252267	0.0248123	-0.651797	0.47159	-1.45603	-0.439962	0.742129	0.513283	0.578015	-0.905435	1.35329	-0.0134094	0.16467	0.147727	0.123977	0.443356	-0.00390652	-0.118697	-0.027166	-0.180525	-0.0696852	-0.118746	0.567107	-0.512203	-0.290511	0.647332	0.35463
655828	1493	956	TRUE	FALSE	118	0	Nucleolus	-4.37806	3.05094	0.603134	0.479756	-0.774195	-0.816017	-0.188739	-0.218871	1.08838	0.478579	0.0210646	-0.0548523	-0.690669	0.773444	-0.0828973	0.0851454	-1.34964	-0.298226	-0.0855335	-1.04316	-0.1835	0.715506	1.70819	-0.0784299	0.258022	-0.676884	1.14621	-0.496747	-0.13814	0.665366	0.336723	-0.485251	0.119449	-0.266334	0.0636442	-1.07213	0.143621	-0.132508	-0.557825	-0.636386	0.300869	-0.322188
671888	1507	971	TRUE	FALSE	118	0	Nucleolus	-3.34128	2.82635	0.951471	0.0268165	1.50026	-0.76831	-1.16893	0.525428	0.0227372	2.26164	-0.123897	0.286375	-0.565561	1.12858	-0.5574	0.808244	-0.275578	0.537124	-0.746159	-0.951446	0.877175	-0.376197	-1.10357	-1.02605	-0.208265	-0.116985	0.554708	-1.00918	0.0790495	-0.0103798	0.450397	-0.427603	0.567317	-0.00920215	0.416521	0.975176	-0.267885	-0.248901	-1.39588	-0.0959935	-0.0139398	0.524461
721801	1399	1020	FALSE	TRUE	118	1	Cell_periphery_1	4.97799	-0.464032	2.93667	0.40331	0.482416	-2.70601	0.414645	-0.712693	-0.149559	0.0939953	-0.642998	-0.0294788	-0.252015	-0.504331	0.374187	0.383975	0.92487	-1.66739	-0.21476	-0.313113	-0.659408	0.460492	0.8739	-0.0589036	0.128065	-0.780852	0.876054	-0.497625	-0.395414	-0.815935	0.188549	-1.03617	-0.45606	0.657355	-0.1453	-0.0223684	-0.303519	-0.338331	-0.475455	-0.123949	-0.0277977	-0.319688
730010	1437	1028	FALSE	TRUE	118	2	Cell_periphery_2	7.68427	0.26637	-1.53613	1.23657	-0.798473	0.102277	-1.16197	-0.181946	0.158425	1.50303	1.34701	-0.69434	0.701675	-0.478465	-0.508669	0.0990063	0.216514	0.438484	-0.345937	0.0111681	0.122296	0.0695639	0.425323	0.338127	0.937622	-0.661529	-0.309305	0.290125	0.0116416	-0.459919	-0.660532	-0.829271	0.256929	-0.189997	0.316139	0.110945	0.360862	0.338089	0.182645	0.386338	-0.270866	0.108574
675852	1475	975	TRUE	FALSE	118	5	Nucleus	-4.83176	1.54921	-0.128212	0.627283	-0.368772	-1.77403	-0.341668	0.505287	-0.824114	-0.726389	0.916686	-0.865755	-0.238205	0.242343	0.769741	0.596851	0.817395	-0.551099	0.556681	0.090298	-0.075658	0.133947	0.659035	-0.494272	1.15135	0.817248	0.527852	-0.845765	-0.00031471	0.414262	-0.167727	0.433021	-0.844003	-0.754116	-0.796848	-0.456149	0.0834101	0.27147	-0.198621	-0.152056	-0.159914	-0.00712647
631575	1422	934	TRUE	FALSE	118	0	Nucleolus	-1.80042	4.08834	-1.48087	0.150562	-0.508465	-0.0125612	-2.80048	-0.860968	0.806046	-0.196043	-1.71102	1.17524	-1.03259	-0.723606	-0.91887	-0.420438	-1.18342	-1.07725	-0.49138	-0.467461	-0.423963	0.508847	1.44954	0.235741	0.747519	-0.509499	0.474789	1.01289	-0.242319	0.474298	-0.0130698	0.0678854	-0.5496	0.123073	0.535045	0.217171	0.949621	0.272357	-0.272507	-0.172663	-0.116185	0.35192
709308	1508	1008	FALSE	TRUE	118	3	ER_mitochondria_1	-0.879739	-2.28052	-1.00445	-1.17865	0.450187	1.12309	0.17722	-1.76154	1.00966	-0.237251	0.681244	0.547269	-0.108109	0.0291239	0.843962	2.08733	-0.435389	1.03274	-0.269485	0.391807	0.335996	-0.530755	-0.396477	-0.0805676	0.827556	-0.515257	-1.07851	-0.182591	0.230737	-0.50527	1.1794	-0.400259	0.379624	0.582989	-1.18046	-0.0264733	0.23721	0.0262782	0.298885	-0.0639527	0.515596	0.532656
711278	1351	1010	FALSE	TRUE	118	4	ER_mitochondria_2	1.64573	-0.432604	-1.70472	-0.385286	0.187271	-1.93194	-0.148946	-0.776127	1.06065	0.856849	-0.315314	-0.181302	-0.0513152	0.573167	0.393971	-1.76932	0.20945	-1.6298	-0.435962	-1.88414	1.01732	-0.673829	0.679517	0.804164	0.1699	-1.38767	0.435704	0.0111901	1.19887	0.179891	0.256848	-0.716017	-0.4998	-0.60807	1.1571	-0.635866	-0.333598	0.540917	0.135027	0.815567	-0.222707	-0.981002
669741	1443	969	TRUE	FALSE	118	0	Nucleolus	-4.8354	1.96592	1.89976	-0.0345066	-0.783877	0.402868	0.00683044	-0.0726478	1.5253	0.0521906	0.79975	-0.409291	-0.0299337	-0.545962	-0.349544	0.750722	-0.0927489	1.58992	1.05938	-0.44797	-0.917371	-0.863653	-0.297699	-0.141224	-1.15126	1.24933	-0.241909	0.130714	0.612546	0.619348	-0.822789	-0.304522	0.791931	-0.289499	-0.0771982	0.317574	-0.128621	0.234169	0.255508	0.565129	-0.18324	0.0595448
660237	1554	960	FALSE	TRUE	118	2	Cell_periphery_2	3.97575	0.655473	-1.0115	1.13639	-0.563859	1.33003	0.260564	0.940053	-0.358565	-1.22325	-0.740159	-1.19496	0.332192	0.850597	0.0764375	-0.791802	1.72316	-0.321011	-1.14017	0.333276	0.335686	1.59246	-0.732313	0.215323	-0.140512	-1.11608	0.374514	-0.516519	0.0920654	-0.135012	-0.832088	0.21581	0.362443	1.10869	-0.123227	0.50694	-0.492457	0.443308	-0.805011	-0.712889	0.305018	0.572695
710283	1422	1009	FALSE	TRUE	118	3	ER_mitochondria_1	-0.473551	-2.79035	-0.0979559	1.1045	-0.582395	-0.801853	1.17169	-0.128103	-0.535843	-1.25454	-1.872	-1.57195	-0.253777	0.563404	0.382488	-0.480746	-1.56616	0.276421	-1.80172	-0.0713634	0.337981	-0.490193	-0.0229123	-0.213556	-0.198246	0.0408842	0.000593006	-0.115217	0.555135	1.03298	-0.257803	-0.965858	0.560304	1.15772	-0.576676	1.17121	-0.919584	0.527073	-0.443753	-0.237179	0.185583	-0.349554
752394	1525	1051	FALSE	TRUE	118	1	Cell_periphery_1	4.44249	-0.247596	1.4766	0.690527	-1.56474	-1.6414	0.386507	-1.00855	-0.196432	-0.283303	0.762205	0.492335	0.170138	-0.000114201	-0.227331	0.0445924	0.147251	0.574597	-0.267747	-0.228873	-0.121483	1.28976	0.408755	1.04129	-0.0747829	0.513519	0.223822	-1.47099	-0.177971	-0.693891	0.18427	-0.87064	0.415456	-0.27457	0.657758	-0.0176864	0.947391	0.0350423	-0.220893	0.567167	0.244202	-0.483802
631637	1484	934	TRUE	FALSE	118	0	Nucleolus	-4.23664	2.02469	-0.0746205	1.21672	-0.364866	0.0617302	-1.42085	2.00465	-0.0370654	-0.297912	-0.878895	-0.743166	0.357883	-1.36054	-0.912248	0.854647	-0.734062	-0.952523	-0.116502	-0.449341	-0.197618	-0.197956	1.0187	-0.148207	0.307559	0.109373	0.730718	-0.227242	-0.71659	0.253919	-0.238087	-0.939461	-0.318262	-0.58233	0.374545	-0.361931	0.369981	-0.0610971	-0.0652355	-0.260037	-0.109646	-0.0256922
746576	1454	1045	FALSE	TRUE	118	2	Cell_periphery_2	5.79999	0.539713	-1.68495	2.14597	-1.24802	-1.42217	-1.65805	-0.786996	0.960856	0.442502	2.01293	1.33632	-1.22793	0.00800566	0.101515	-0.547203	0.897085	-0.514086	-0.357157	0.475095	-1.1758	-0.14576	-0.310612	0.428026	-0.69459	0.401779	-0.469036	-0.0137488	0.116031	-0.568369	-0.359801	0.32936	0.0453784	0.176945	-0.655842	-0.590826	0.119984	0.0752433	-0.825132	0.220832	-0.182579	-0.0353476
677846	1467	977	TRUE	FALSE	118	5	Nucleus	-4.66488	2.20974	0.106292	-0.17854	-0.141823	0.167438	0.304173	-0.399545	0.322875	-1.17632	-0.469998	-0.396331	-0.524202	-0.0391174	0.311869	-0.151999	-0.0414821	0.128397	1.00365	1.00455	0.5007	-0.0505009	0.177824	-1.13309	-0.198827	0.619	-0.27992	0.55015	0.379337	-0.0917171	-0.57454	-0.888661	0.664857	0.0962317	-0.0694012	-0.697207	0.414219	-0.203687	0.223567	-0.591267	-0.0255224	0.0934457
644763	1430	946	TRUE	FALSE	118	0	Nucleolus	-3.9904	3.16365	-1.31274	0.0103269	0.231595	-1.84428	1.66349	-0.8494	-0.775391	-0.699009	0.360051	0.925413	-0.739494	-0.32445	0.603099	-0.41501	0.600123	-0.954125	-0.142512	0.0141744	0.65577	0.943314	0.811624	-0.742177	-0.524432	-0.0892842	-0.548948	-0.274231	0.481981	0.448331	-0.654808	-1.14342	0.371389	-0.638346	-0.0307244	-0.276159	-0.176906	0.112982	-0.0524996	0.34941	0.036914	-0.84831
737055	1536	1035	FALSE	TRUE	118	3	ER_mitochondria_1	0.548464	-0.887903	-0.194664	3.39511	-0.0456126	0.255917	-1.65121	-1.88532	-0.105627	0.289027	0.0134331	-0.312283	0.972051	-0.519842	1.00484	-0.336526	0.269447	-0.520417	-0.893733	1.75132	0.858742	1.33349	-0.257959	0.545633	-0.593175	-0.469048	-0.426437	1.33791	-0.395821	0.107758	-0.613861	0.733664	0.50819	-0.697558	0.615709	0.279795	1.14867	-0.442948	-0.108688	-0.0048952	0.105608	-0.330956
638308	1505	940	TRUE	FALSE	118	0	Nucleolus	-3.58696	3.48872	1.12071	0.476328	-0.0775011	-1.06836	0.00456726	0.782502	-0.839639	-0.173707	-0.173778	-0.0749131	-0.168686	-0.513655	-0.606076	0.426665	1.25447	-0.344196	-0.90501	-0.584869	0.320599	0.412027	0.722479	0.0633356	-0.600359	0.051008	0.812971	-0.607356	-0.279477	-0.381351	-0.273048	0.755949	-1.3605	0.15279	0.157692	0.718911	-0.229484	-0.347227	-1.23298	-0.123815	-0.08478	0.21332
720837	1483	1019	FALSE	TRUE	118	3	ER_mitochondria_1	0.842108	-2.36811	-1.0507	0.0425705	0.398264	-1.19642	-0.490937	-0.671009	-0.585604	0.544243	-1.67923	0.558555	1.61492	-0.906128	0.125501	0.166847	-0.409727	-0.30721	-0.330445	-0.558201	0.103565	-0.0651154	1.85058	-1.02449	-0.359965	1.02931	0.336691	1.44978	-0.0615983	0.202189	-0.360709	0.484861	0.0824759	1.28705	0.882614	1.03957	-0.325477	-0.655536	-0.240096	0.273792	-0.43968	0.281689
693543	1450	993	FALSE	TRUE	118	7	Endosomes_golgi_1	-5.06972	-3.42676	2.82575	0.542819	-0.963135	-0.249327	-0.228406	0.606426	1.03174	-0.88098	0.194888	-0.695494	1.0565	-0.340823	-0.790129	-1.12944	-0.480257	-0.886082	-0.503484	-0.153789	0.28654	-0.0342499	0.0299285	0.156237	-0.600606	-0.0389008	-0.262723	-0.351717	-0.454279	0.634715	-0.182433	0.178269	-0.048974	-0.554187	-0.37245	0.371664	-0.968797	0.239787	0.0752014	-0.632657	-0.816986	0.131161
731068	1486	1029	FALSE	TRUE	118	6	Cell_periphery_3	-0.00853504	-3.09577	2.83432	2.06898	0.36419	-1.04042	0.558404	0.494261	-1.84701	0.221427	-0.219219	0.0962519	0.73503	0.230937	-0.660495	-0.246461	-0.43797	-0.163498	0.0686238	-1.83462	-0.239688	-1.33377	0.959287	-0.240477	-0.198575	0.172091	-0.581492	-0.369551	0.217752	-0.512526	-0.871628	-1.15302	-0.0114523	0.986255	-0.849334	0.379583	0.480194	-0.0130751	-0.876905	-0.434991	-0.210093	-0.227266
668712	1472	968	TRUE	FALSE	118	0	Nucleolus	-3.6736	1.58394	0.927695	0.96932	0.166106	-0.0106032	0.728587	1.48796	-0.559458	-0.635912	1.18134	2.01015	0.464247	-1.32694	0.00733763	-1.00052	-0.576403	0.139112	1.66246	0.468426	-0.93876	0.323224	-0.0979321	-0.924377	-0.249757	0.818511	0.589162	0.318312	0.0234883	0.89879	-0.624958	0.12135	-0.228525	-0.521257	0.655632	0.0352521	0.282425	0.115001	0.317875	-0.207937	0.168736	0.345781
761053	1428	1060	FALSE	TRUE	118	2	Cell_periphery_2	6.18407	-0.245253	-0.335113	-0.871794	-0.953942	0.608383	0.925232	0.038195	-0.0743195	-1.91156	1.42078	0.831496	-0.912191	0.754341	0.269448	-0.89012	-0.706772	-0.0759919	-0.74392	0.858931	0.160683	-0.500769	0.928395	-0.020996	-0.709849	0.639809	0.124412	0.296006	0.877072	-0.125267	0.84673	-0.736982	-0.103728	0.0535655	-0.504001	0.446373	0.731426	-0.340258	0.772027	-0.741294	-0.277725	0.51183
584867	1416	893	FALSE	TRUE	118	1	Cell_periphery_1	3.47189	0.811383	1.88766	-1.02245	1.51511	-0.971864	0.393285	-1.29933	-0.0710803	-1.06171	-1.01202	-0.435062	0.628449	0.394114	0.898466	1.08332	0.301913	-0.543995	-0.10995	-1.29411	-0.881137	0.0979481	0.36813	0.731247	0.0365892	-0.326871	-0.627584	0.20198	-0.263902	0.686582	0.489613	-0.207484	1.04548	-0.425725	0.709542	0.261431	0.178364	-1.13259	0.23361	-0.529649	0.606994	-0.464837
658913	1328	959	FALSE	TRUE	118	4	ER_mitochondria_2	2.28096	-0.764162	-0.930896	-0.876253	0.70717	1.02495	-1.03394	-0.563152	-1.67357	1.23235	0.596717	1.32479	-0.170139	-0.423174	-0.0639002	0.746369	0.215999	-1.68081	1.67909	-0.716885	-1.20952	-0.162117	-1.74465	-0.874772	0.0299645	0.889059	0.232513	-0.677755	0.592401	0.835363	0.0379982	-0.838026	-0.397053	-1.46485	-0.0725024	0.671932	0.298633	-0.509548	-0.73688	0.250422	-0.248141	1.39385
730976	1394	1029	FALSE	TRUE	118	1	Cell_periphery_1	6.53049	0.573678	1.05619	1.37627	1.2633	-0.393396	-0.380761	0.568689	-1.37353	0.336109	0.103035	0.175285	-0.689526	1.46083	-0.0552173	-0.0978014	1.03493	0.262473	-0.0360803	-0.961062	-2.1505	-0.249462	1.1043	1.38884	1.20129	-0.0651035	-1.23835	-0.7794	-0.384838	0.0123397	-0.216784	-0.341295	1.80648	-0.609943	0.318465	0.110466	0.229277	-0.321227	0.314121	0.19739	-0.210123	0.16873
681820	1502	981	TRUE	FALSE	118	0	Nucleolus	-2.07181	3.09289	0.0624161	1.12393	-0.107551	-0.176108	-1.3021	1.39768	1.32091	-0.0249101	0.886613	1.08518	-0.956526	-1.26924	-1.48861	-1.03388	-0.659574	1.3572	-1.48471	0.750425	0.985224	0.408201	0.0644731	-0.0303015	-0.887286	-0.697476	0.0855304	0.720597	0.656356	0.267687	1.02533	-0.529182	0.158093	-1.0036	0.199958	1.1035	-0.26846	0.0346414	0.238453	0.655012	0.286081	0.812675
729024	1459	1027	FALSE	TRUE	118	4	ER_mitochondria_2	3.0767	-2.12064	-0.711674	0.27551	-1.05935	1.37613	-0.382197	0.173229	-1.42516	0.192252	1.13433	-0.387578	0.277614	0.486529	0.805645	-0.683545	-0.784985	1.9232	0.165679	2.17261	0.107024	-0.10651	1.33061	-1.6717	-0.135077	-0.263864	0.192211	0.458125	0.605487	0.243484	0.194281	0.676871	-0.523942	-1.76492	0.478046	-0.226519	-0.412885	0.540223	0.237374	0.6046	-0.819663	0.379961
684743	1531	984	FALSE	TRUE	118	4	ER_mitochondria_2	2.24489	-1.05882	-2.35663	-0.428669	1.05358	-1.04347	-0.578307	0.86006	-1.72313	-0.418001	0.0339785	-1.53546	-1.10001	-0.255401	1.02589	-0.189431	0.885545	-0.0474414	-0.154062	-0.72012	0.501688	0.865658	0.46904	0.282279	-0.627925	-0.22922	0.858048	0.294425	1.08719	0.701767	0.162959	-0.481212	0.446259	0.257427	-0.815154	0.223557	-0.464802	1.13923	-0.409147	-0.619518	0.195663	0.163632
694481	1398	994	FALSE	TRUE	118	3	ER_mitochondria_1	-0.966779	-4.10643	0.875717	-0.120856	0.702518	0.879486	0.898644	0.510822	-0.0987746	-2.10293	-1.02424	1.11582	0.232891	1.65492	0.314228	-1.1907	-0.71288	1.65897	-0.257414	-0.679325	-1.23063	0.843051	-0.56769	-0.326343	-0.228635	1.11919	-0.187497	-0.360611	0.474974	-0.172722	0.94038	-0.67856	0.948457	0.336004	-0.32448	0.20411	-0.944863	0.0628923	-0.128975	0.0628652	-0.0135587	-0.180814
724922	1418	1023	FALSE	TRUE	118	2	Cell_periphery_2	5.52461	1.67304	-0.632893	1.83873	-1.6273	1.26042	-0.402971	0.74432	0.170253	-1.43711	-0.997241	0.526393	-0.55758	-1.59071	1.28334	0.451976	0.286746	0.691407	-0.341893	-0.119053	0.354133	0.889157	1.12699	-0.0516402	0.582571	-0.570808	0.836111	1.00074	0.482464	-0.0174629	1.02099	-0.441888	0.411634	-0.0790175	0.610499	-0.99524	0.570964	-0.435776	0.0599398	0.350822	0.670434	-0.261171
663278	1343	963	FALSE	TRUE	118	3	ER_mitochondria_1	0.0674115	-1.15179	-2.19641	0.753824	1.11548	-0.998553	0.826933	0.219749	-0.0268393	1.80503	0.861905	-2.03332	1.34604	-0.917473	1.1454	0.25276	-2.07737	-0.946869	0.17843	0.573624	-0.147351	1.37911	0.749104	-0.369916	0.367344	0.0571633	-0.120705	1.10666	0.280166	0.683703	-0.30705	0.373436	0.881229	-0.371072	0.634407	-0.241285	-0.296506	-0.147002	-0.184738	-0.0902167	-0.26501	0.81828
697490	1410	997	FALSE	TRUE	118	7	Endosomes_golgi_1	-2.70569	-3.27554	1.03623	0.50649	0.126258	0.236773	0.219095	-1.53492	0.518286	0.43731	2.0528	2.13721	1.12912	-0.0896279	-1.19681	0.0712308	0.00247974	0.876428	0.57713	-0.588751	-0.986052	0.916203	0.808372	-0.482911	0.228432	-0.597959	-1.16107	0.0739177	0.748707	-0.114332	0.397216	0.959955	0.335752	0.305767	0.826825	-0.311079	0.296487	0.451641	0.195665	0.447943	-0.446376	-0.220507
591832	1502	899	FALSE	TRUE	118	4	ER_mitochondria_2	2.15641	-0.491688	-0.476508	-1.28518	1.06514	1.43042	-0.106821	0.147603	-0.229052	1.00834	-0.821446	1.28574	-0.178169	-0.557314	-0.829559	-1.73265	0.085966	0.936817	0.838149	-1.3475	-0.0316178	0.702297	0.614647	0.71679	0.0613553	-0.86831	0.329106	-0.0544761	0.394256	-0.156998	0.740409	0.704905	-0.693477	0.253805	0.750994	0.435211	0.705353	0.994052	-0.429213	1.54146	-0.0958353	-0.170876
650219	1355	951	FALSE	TRUE	118	3	ER_mitochondria_1	0.568585	-1.73259	-0.868443	0.349402	-0.693883	0.240237	1.35064	-0.165011	1.07903	0.781292	-0.206189	-0.333747	0.53015	0.284948	-0.0567775	-0.0984075	-1.12468	-0.878526	0.464022	0.543755	-0.664825	-0.407304	-0.58874	0.976074	0.719142	-0.658788	-0.6268	0.583245	-0.713469	0.0465258	-0.0794592	1.45086	-0.0638828	-0.0893472	-0.0608557	-0.228309	0.629369	0.209486	-0.0983201	-0.15272	-0.399009	0.394069
652627	1539	953	FALSE	TRUE	118	3	ER_mitochondria_1	1.59555	-2.08012	-0.669453	0.243325	0.447833	-0.134775	0.229764	-0.226828	-0.480697	-0.490526	-1.16978	-1.03215	0.499754	-1.20168	0.00814166	-0.47528	-0.395064	0.62302	1.29376	-0.0246578	0.18566	-0.776334	-0.786561	-0.972363	-0.3031	1.58945	0.220705	-0.931813	-0.398415	-0.580283	1.17267	-0.873105	-1.41183	1.16001	0.444076	0.15417	0.802616	0.644486	-0.785793	0.115968	0.077931	-0.0381295
735935	1404	1034	FALSE	TRUE	118	2	Cell_periphery_2	5.80449	0.696241	0.354044	0.818135	0.425314	1.2164	-0.89865	0.939519	0.236493	0.273686	0.283084	0.795896	0.958946	-0.114101	1.14469	-0.155475	-0.577619	-0.177265	0.352041	-0.14097	-1.2655	0.603554	1.11779	1.29253	-0.608724	-0.535009	-1.12038	-0.638877	-1.47387	0.438954	0.319005	-1.25185	0.587953	-0.233594	0.16229	-0.386112	0.885531	-0.297436	-0.582519	0.0276612	-0.241662	-0.0983041
743766	1451	1042	FALSE	TRUE	118	1	Cell_periphery_1	7.05223	0.0188363	0.920006	0.17941	0.5984	0.225427	-0.74742	0.990098	-0.536716	0.133693	-0.254698	0.550621	-0.233978	0.885363	0.244263	-0.724179	0.277702	1.2942	-0.192371	0.834063	0.297103	0.603369	0.493532	0.134344	-0.445724	1.5704	-0.658163	-0.164202	-1.40693	0.155392	-0.211024	-0.414047	0.435011	-0.590375	-0.76338	-0.319705	0.217288	-0.939409	0.130932	0.584978	-0.0662466	0.072841
705998	1416	1005	FALSE	TRUE	118	7	Endosomes_golgi_1	-2.11049	-2.70656	0.426526	-1.9678	-1.27056	0.167766	0.484535	-1.02359	-1.04062	0.832062	-1.11152	-1.43579	0.702981	0.0505037	0.840778	0.589241	1.39236	1.23359	-0.549746	1.49278	-0.903231	0.523192	-0.441165	-1.35242	0.162618	-0.370208	-0.343414	0.466618	0.27602	-1.58568	0.364518	0.140105	-0.515119	0.361228	-0.226759	-0.476484	-0.114667	-0.583744	-0.0618074	0.0914215	0.607561	-0.312524
723948	1470	1022	FALSE	TRUE	118	3	ER_mitochondria_1	-1.22006	-2.22958	0.592629	0.717441	1.02633	-0.910056	0.494958	1.84322	0.252359	-0.744715	-0.618908	-0.794083	0.877341	-0.159073	0.143691	0.12325	0.306391	1.51116	-0.930527	1.17718	0.822226	-0.29361	0.0284976	0.841493	1.65816	0.854218	1.48406	0.0727868	-0.548662	-0.718381	-0.191487	0.0348585	1.15341	-0.0400478	-0.652208	0.566268	-0.232445	-0.735487	0.0753804	-0.59559	0.203591	0.561956
674781	1405	974	FALSE	TRUE	118	7	Endosomes_golgi_1	-3.8474	-2.25267	0.128571	0.135412	1.22711	1.36145	-0.638278	0.404571	-0.976056	-0.46269	1.47797	0.0541429	-0.513571	-0.907626	-0.94514	-0.276153	0.547731	0.151701	1.2184	-1.52763	-0.442447	0.466415	0.228985	0.0812783	-0.841469	-0.514236	0.048681	-0.126005	0.140762	0.67193	0.428318	-0.161612	0.084384	-1.13647	0.15285	-0.948873	-0.420311	-0.351004	0.102365	-0.336548	-0.125107	0.737589
616136	1503	920	TRUE	FALSE	118	0	Nucleolus	-1.87843	2.88347	-1.52568	-0.356752	-0.121838	0.643524	0.587674	1.65924	0.393495	-0.97203	-0.587106	0.453399	-0.825618	0.746619	0.381555	1.18544	0.042198	2.30891	0.695464	0.0106382	0.301209	0.286169	-1.04026	-0.0690375	1.82738	-0.149286	0.207917	1.24708	0.388237	-0.412157	0.0348186	-0.986328	0.862743	0.273802	0.46655	0.423662	0.586063	-0.156528	-0.178869	-0.189356	0.0161342	0.139763
755180	1400	1054	FALSE	TRUE	118	2	Cell_periphery_2	6.095	0.332569	0.724609	1.53392	-0.335819	-0.0253209	-0.469239	1.72089	1.66435	1.50974	0.932117	0.0615883	-1.07069	-0.750855	-0.334665	-0.565629	-0.381631	1.12941	-0.849695	-0.777598	-0.599925	0.872448	0.483005	0.386086	1.5335	1.55621	-0.343582	-1.05967	1.03846	0.477425	-1.01833	0.0308341	0.592724	1.83427	-0.40328	-0.142465	-0.603079	-0.393518	-0.879626	0.215588	0.0689071	-0.0141974
687629	1501	987	TRUE	FALSE	118	0	Nucleolus	-1.80509	2.89822	-1.41605	0.0214802	0.472649	0.888899	-2.136	-0.256491	0.325844	-0.586664	-1.41347	1.78892	1.50942	-0.800776	-0.582209	0.422164	0.563024	1.71634	-0.912066	-0.161764	0.788471	1.26288	-0.0275964	0.592706	-0.317476	0.148436	0.511841	0.246568	-1.26842	-1.24574	0.0567145	-0.97744	-0.564344	0.339177	0.232045	-0.784121	-0.148145	-0.235691	-0.574243	-0.0929309	-0.0551822	0.32236
654792	1529	955	TRUE	FALSE	118	5	Nucleus	-4.80547	0.0840499	1.13857	-0.0783302	1.48031	1.25915	0.29904	-0.645323	-0.264524	-0.859458	-0.770542	-0.00388967	-0.0341772	-0.759661	-0.310112	0.783682	-1.04516	-0.180274	0.364099	-0.0608665	-0.535008	0.160776	-1.41109	-0.0574457	-0.0569099	-0.571357	0.179861	-0.152666	0.0821044	-0.198767	-0.89281	-0.746237	0.422974	-0.155849	0.609285	0.138194	0.364471	0.0947623	0.0882442	-0.638653	-0.548896	0.135218
729976	1403	1028	FALSE	TRUE	118	1	Cell_periphery_1	5.70284	0.479444	3.09338	1.92533	0.0460947	0.734736	1.04509	1.07912	0.29865	0.857829	1.74775	-1.75965	-1.14676	-0.102899	0.527244	0.0108116	-0.316678	0.301164	-0.109052	-0.215133	-1.45887	-0.508709	-0.0361089	0.660365	1.06519	-0.546178	-1.01828	-0.00515965	-0.168669	0.0845009	-0.0465544	-0.923893	0.0413297	-0.0147255	1.18217	-0.177347	0.993206	0.904865	0.660185	0.339956	-0.21687	0.0441577
651395	1416	952	TRUE	FALSE	118	5	Nucleus	-5.94024	0.199685	-0.242832	0.104132	0.118736	0.612886	0.420965	0.158669	1.32715	0.61854	-0.86731	0.57273	-0.121163	0.616088	-0.0543817	0.574904	1.09	0.773107	0.507698	0.123751	0.34122	-0.146221	-0.19342	0.478437	0.433588	-0.479136	0.158068	0.511772	-0.431041	-0.719471	-0.205024	-0.335022	-0.45459	-0.565876	-0.529044	0.307737	0.307659	0.271306	-0.145774	0.519487	-0.0190393	-0.302923
596480	1496	903	TRUE	FALSE	118	0	Nucleolus	-1.11907	1.32357	0.0310578	-0.108934	0.0573038	-0.609245	1.34846	0.321534	-0.0731404	-0.776254	-0.39543	-0.187127	1.16348	1.41161	0.174694	-1.00867	-0.626401	1.45329	0.897435	0.00298119	-0.481072	-1.48582	-0.36502	-0.261285	1.12117	-0.491764	0.331306	0.795098	-1.65707	1.27701	-0.334203	-0.196352	0.0682576	-0.984376	0.79324	0.225493	1.06087	0.729792	0.340751	-0.917097	0.127607	0.162861
777452	1500	1076	FALSE	TRUE	118	2	Cell_periphery_2	4.34929	0.350886	-0.923358	-0.112026	0.607702	0.906037	0.335517	-0.356594	-0.483909	-1.66657	0.722833	-0.0714736	-1.39457	0.904879	-0.708033	2.03615	-0.723415	-0.528087	0.126422	0.607168	-0.47853	-0.582609	0.705613	-1.18098	-0.742847	-0.401525	-0.108109	-0.212196	0.734968	1.11551	0.292281	0.33084	-0.620116	-0.0959903	0.590221	-0.068605	0.177868	-0.44271	1.0254	-0.583157	-0.9339	-0.139117
678827	1457	978	TRUE	FALSE	118	0	Nucleolus	-4.53125	1.72202	-0.988226	0.424112	-2.29758	-0.332109	0.798738	-0.354717	-0.131346	0.652701	-0.424206	-0.854018	0.449356	-0.909706	1.61197	0.0137989	-1.09861	-0.201985	0.497632	-0.496346	-0.319843	-0.746968	1.236	-0.750011	0.763045	0.126322	0.827373	0.510573	-0.84377	0.248149	0.431196	-0.197333	0.0200624	-0.230252	0.168897	-0.200139	-0.213111	-0.029664	0.16443	0.543462	-0.217598	-0.54397
661204	1428	961	TRUE	FALSE	118	0	Nucleolus	-4.91391	1.41274	-0.963724	0.365562	-0.948255	-0.887958	-0.958075	-0.352254	-0.988463	-0.73801	1.124	0.274598	0.287294	0.854212	1.19682	0.339073	1.28466	-0.15973	0.274141	0.919855	-1.30957	-0.863917	0.677922	-0.846556	1.12647	-0.118318	0.865696	0.864036	-0.0601263	-0.313378	0.360786	0.670635	0.0333304	-0.247646	-0.0865978	0.364322	0.129056	0.1157	-0.263182	0.289518	0.0200796	-0.380883
663466	1531	963	FALSE	FALSE	118	3	ER_mitochondria_1	-3.7479	-1.56836	1.49118	0.0439474	1.57419	-0.334822	-0.207114	0.230801	-1.24684	-0.367985	1.07821	0.0201298	0.513744	-0.0921513	0.683503	1.00771	-0.443584	1.3568	0.872846	-0.666155	0.977519	0.42713	-0.46636	-0.0798652	0.0617668	0.568301	-1.05411	-0.55495	0.426639	-0.151735	0.1137	-0.171286	-0.606137	-0.0686177	-0.338964	-0.511071	0.353668	0.0347636	0.0124804	-0.51379	-0.313669	-1.00386
705037	1535	1004	FALSE	TRUE	118	3	ER_mitochondria_1	0.0995214	-1.28949	-0.358019	0.678326	0.516517	0.533357	-0.955523	-0.100006	-0.839514	-1.28736	2.18493	0.902672	-0.415436	0.525103	-1.2748	-0.219924	-1.61578	-0.196163	0.886302	-0.493695	-0.784776	-0.575843	-0.519613	0.938473	-1.07776	0.0635389	0.0143628	1.01263	-0.27095	-0.27801	-1.12693	-0.0761952	0.657001	-0.494342	-1.04402	0.223707	-1.16493	0.552393	0.317276	0.886584	1.06051	-0.674017
651427	1448	952	TRUE	FALSE	118	0	Nucleolus	-3.45163	2.00983	-0.26752	2.11876	-2.28913	-0.372146	0.160974	-0.995446	0.295218	1.03104	-0.442733	-0.325244	-0.425428	-1.01954	-0.671147	-0.770279	0.330661	0.157348	0.0322174	0.228472	1.41347	-0.232371	-0.0642098	0.438639	-0.127434	0.671504	-1.44753	0.288759	0.23281	1.03287	0.20318	-0.650029	0.00453541	0.155188	0.122324	0.0106046	0.538092	0.042786	-0.162895	-0.489429	-0.333819	0.364482
601076	1387	907	FALSE	TRUE	118	1	Cell_periphery_1	3.80047	-0.67804	1.08553	0.567656	-1.566	1.03176	0.622811	1.16819	1.03188	-1.01283	0.276894	1.82329	0.331012	-0.833792	0.416271	2.29834	0.175965	-0.0874471	-1.82395	-1.31223	1.10943	0.481218	-0.686527	0.00199412	0.113535	1.31961	0.0436876	-0.483794	0.213213	-0.0982279	1.14256	0.198206	-0.0738718	0.102536	0.718849	0.297063	-0.689211	0.404086	-0.311354	-0.344977	-0.289742	0.274704
647003	1466	948	TRUE	FALSE	118	0	Nucleolus	-4.33529	2.1382	0.996699	1.06688	0.0154458	0.996067	0.818416	0.404221	-1.17896	-2.05656	0.154455	-0.48818	0.194118	0.301039	0.868541	-0.477243	-0.392453	-0.247646	0.0142105	-0.132658	-0.848587	0.0888917	0.00691673	-0.140106	-0.13422	0.936674	-0.613133	-0.3821	-0.475851	0.0920741	-0.258137	0.305189	0.302737	-0.10276	0.559929	0.372129	1.00013	-0.0423616	-0.602673	0.101917	-0.0148252	-0.80488
634974	1488	937	TRUE	FALSE	118	0	Nucleolus	-5.24146	2.69211	-0.351772	1.08777	0.594053	-1.53666	-1.25542	2.02078	-0.889748	0.467029	0.0294535	-0.58863	-1.18341	0.303717	-0.804185	0.482882	-0.0982731	-0.600833	-0.0965275	-1.24012	-0.110659	0.229294	0.698507	0.359021	0.0228265	0.310742	0.146459	-0.352079	-0.594497	-0.623183	0.534353	0.616147	0.302453	0.24261	0.0090473	-0.171944	-0.784405	-0.564692	-1.05085	0.674645	0.509678	0.165053
744657	1407	1043	FALSE	TRUE	118	2	Cell_periphery_2	5.91566	1.10086	0.0117295	2.87789	0.201303	-0.0140278	1.09719	-0.984592	1.52134	0.998498	0.427044	0.0575952	0.42907	0.333756	-0.561259	-0.41426	-1.42531	-1.04324	-0.507856	0.0839389	0.664925	0.0642612	0.474528	-0.531868	-0.19207	-1.416	0.201171	0.26839	-1.69372	0.234329	0.390646	-0.154649	-0.226071	0.826458	-0.913429	-0.778134	0.305904	-0.118847	-0.959242	0.249503	-0.683181	-0.155777
716647	1480	1015	FALSE	TRUE	118	3	ER_mitochondria_1	-1.96279	-3.04067	0.974146	-0.675797	-1.57066	-0.489569	-0.801933	0.0242973	-1.40052	0.216576	-0.843276	-1.58064	-0.7652	1.1788	1.0032	0.33108	-0.845492	0.194463	0.472217	-1.29793	0.871649	-0.784207	1.00549	-0.566019	-0.00828879	0.990551	1.17459	-0.516829	-0.120048	-0.402255	0.511292	-0.599955	0.737683	-0.339347	-0.385371	-0.165037	-0.328598	0.361437	-0.443266	0.0385743	0.615738	0.221122
681867	1549	981	FALSE	TRUE	118	4	ER_mitochondria_2	3.32572	-0.129863	-1.42806	-0.442849	0.75387	1.8312	0.43975	0.93316	0.0157993	0.0923819	-1.2151	0.21403	1.55269	-0.110192	0.349588	-0.500552	0.405569	1.4169	0.666745	-1.78064	0.757719	0.674716	-1.00833	0.855113	-1.03094	0.6623	-0.833409	-0.314647	-0.442203	-0.308404	0.939227	0.164074	-0.123354	-0.58322	0.138194	-1.047	-0.609078	-0.260545	0.207789	-0.180466	0.0654874	-0.0113165
734036	1463	1032	FALSE	TRUE	118	1	Cell_periphery_1	3.36735	-0.29669	1.50079	0.5865	-1.77572	-1.15419	-0.233706	-1.114	0.284678	0.957987	0.817066	1.10977	0.661662	1.07053	0.934187	1.08507	-0.0713826	1.23692	-0.625203	0.327886	-0.792169	-0.612045	0.142368	-0.879461	0.254963	0.270167	-0.434453	-0.586266	0.788693	-0.178546	-0.447796	-0.323386	0.192937	-1.16556	0.989891	-0.0716254	-0.160331	-0.349334	1.31883	0.846383	-0.133556	0.554407
675779	1402	975	FALSE	TRUE	118	7	Endosomes_golgi_1	-4.79312	-3.35915	0.801359	0.38198	-0.772808	0.130709	0.00666935	-0.410467	-0.141373	0.285957	0.762262	-1.03188	-0.287436	0.172102	1.37662	-0.84203	1.68719	0.10803	-0.225418	-0.375034	-0.0250502	0.0415836	-0.249469	0.534257	-0.459943	-0.940301	0.818002	0.141537	-0.540477	-0.40556	0.0722112	-0.18195	0.306778	-0.811784	0.379151	0.391668	-0.304391	-0.627708	0.180453	-0.14101	0.453618	-0.251818
716662	1495	1015	FALSE	TRUE	118	3	ER_mitochondria_1	-1.6609	-2.50721	-0.531864	-0.951041	0.453782	0.831097	0.504919	-1.47872	-0.373078	-1.1982	1.00789	-0.118524	0.11297	0.128711	0.859075	-0.555762	-1.35723	0.450825	1.53918	0.390356	1.08267	-0.210322	-0.16458	0.449589	0.500278	-1.16302	0.854025	-0.0518226	-0.383817	-0.367145	0.208225	-0.389676	0.417174	-0.849285	-0.424103	0.252851	0.142427	-1.29456	-0.239697	0.801583	-0.380952	0.0442293
747467	1402	1046	FALSE	TRUE	118	2	Cell_periphery_2	5.62138	-0.0744195	1.32825	0.761806	-1.21169	-0.98637	0.720278	-0.182234	-0.885238	1.1413	2.0191	-0.0182112	-0.658755	1.1545	0.765418	0.298517	-0.955287	1.73101	0.959447	-0.163985	-0.079005	1.70971	0.310181	0.296263	0.308297	1.23923	0.206285	1.27328	0.27552	-1.55719	-0.989544	-0.196809	0.813056	-0.064151	0.651677	-0.350881	-0.559071	0.557907	0.543841	-0.262599	0.463148	-0.19359
725984	1467	1024	FALSE	TRUE	118	3	ER_mitochondria_1	0.416338	-0.795847	-1.10926	0.288598	0.693431	0.124237	-1.17295	0.981902	-0.141457	-0.665425	-1.22569	-0.17303	-0.671454	1.01798	1.02011	-1.93012	-0.303742	-0.362843	0.644135	1.70765	-0.674707	0.177363	1.3257	-0.988606	-0.375426	1.03179	0.0542359	-0.416914	0.144154	-0.0818453	1.0101	-0.674891	-1.58589	0.425236	0.158023	-0.135572	1.11368	1.09928	-1.01455	0.333002	-0.336537	0.502292
680878	1530	980	FALSE	TRUE	118	4	ER_mitochondria_2	2.18264	-1.92865	-0.770476	0.818716	-0.641881	-0.425319	0.524713	1.51444	-0.571896	0.310865	-1.79128	0.94141	1.57333	-0.212417	0.313126	0.208329	0.850894	-0.407703	-1.31149	-1.28937	1.58327	0.684083	1.40386	-0.349578	1.05031	0.286566	-0.265655	0.676446	0.422275	1.32383	-0.199675	-0.133013	-0.128599	0.831499	0.212372	-0.129369	0.0114645	0.28832	-0.45025	0.0906127	0.671212	-0.491269
722838	1394	1021	FALSE	TRUE	118	1	Cell_periphery_1	4.08657	0.0228056	4.06163	0.650695	0.0270404	-0.787184	0.976831	0.399358	-0.412148	-1.76155	-0.0551424	-0.0713728	0.253211	0.151408	0.170021	-0.486276	-0.577428	-1.52469	-1.62216	0.0272977	0.179443	-0.911389	0.262506	-1.05567	0.948093	-0.550985	0.276065	0.92493	0.91751	-0.573681	0.659584	0.376181	-0.755912	-0.987981	0.692476	-0.711861	-1.08886	0.467049	-0.608875	-0.818158	0.291199	-0.473353
691525	1438	991	FALSE	TRUE	118	7	Endosomes_golgi_1	-5.09103	-2.58667	1.11756	-0.276368	-1.08173	0.933737	-0.919032	0.487697	-0.555253	-1.0901	0.353537	0.691015	0.892894	-0.447613	0.0565942	0.467967	0.668038	0.660197	0.458776	0.415574	1.55962	1.20989	-0.589213	-0.821462	0.610531	0.46982	-0.766822	0.278515	-0.42847	0.847664	0.324781	0.055924	-0.0462258	-0.18101	0.128074	-0.261981	-0.545675	-0.146188	-0.369497	0.145796	0.0720272	0.0132869
630417	1387	933	FALSE	TRUE	118	4	ER_mitochondria_2	0.919866	-0.600416	-1.35994	-0.753866	-1.40165	0.983873	1.12775	-0.0118668	0.298631	-1.53253	-0.527806	0.437134	-1.63541	-0.24055	-0.79891	-0.073592	-0.164921	-0.812385	1.60419	0.503538	0.496098	-0.519015	0.490241	0.140685	-0.833349	1.71346	0.421501	0.166546	0.594853	-0.962893	0.619393	0.731452	0.349327	0.923213	0.156529	0.651106	-0.844233	-0.0612227	-0.270314	-1.26279	-0.437377	0.516815
675722	1345	975	FALSE	TRUE	118	4	ER_mitochondria_2	2.73572	0.253528	-2.82061	-1.43546	-0.839045	-0.252586	0.522291	-0.319754	-0.499173	-1.33595	1.62431	0.632593	-0.763202	-0.441457	0.664555	-0.0820822	0.392765	-1.25687	-0.0782309	-0.757136	0.914117	-0.564984	-0.618221	0.506774	0.55377	0.573312	0.00560487	-0.356426	0.521361	0.279785	-0.742682	-0.579727	-0.843002	0.842873	0.151971	0.395495	-0.416404	-0.624459	-0.406744	0.613177	-0.894669	0.199614
699660	1513	999	FALSE	TRUE	118	7	Endosomes_golgi_1	-4.58594	-2.25773	-0.0725784	0.911881	0.387556	-0.319593	0.771951	-1.53278	0.0800713	1.59527	0.653495	-0.125041	-1.4728	-1.77996	0.392599	0.499729	0.195687	-0.650922	1.43045	-0.442536	-0.201675	0.16298	-0.261208	-0.0530532	-0.188693	0.0376039	0.32001	0.0744415	0.00740641	0.299093	-0.374213	0.204269	-0.432526	0.459731	-0.0858678	-0.284736	0.297424	-0.3249	-0.339339	-0.28439	0.00666634	0.0877565
701707	1430	1001	FALSE	TRUE	118	3	ER_mitochondria_1	-2.55729	-2.70678	0.571901	-1.3795	-0.46163	1.31104	-0.777913	-0.623977	0.306517	-0.726925	0.0219343	2.43912	0.819925	-0.692947	0.187877	1.2701	-1.09552	0.616982	0.972919	0.443068	-0.228412	-1.44885	-0.21616	0.803932	-0.154086	1.2707	-0.438378	-0.241762	0.932673	-0.347158	0.586052	-0.28853	-0.965964	-0.491812	0.638181	-0.629053	-0.322051	0.308884	0.441855	0.531373	0.623166	0.175374
580281	1439	889	FALSE	TRUE	118	6	Cell_periphery_3	-0.00109554	-0.0810684	1.53003	-2.29247	0.0802782	-0.799553	0.951393	-0.992449	-0.20136	-1.08586	1.1747	2.12699	0.50726	-2.03265	-0.0598993	0.915825	-1.48343	0.996196	1.13741	0.237471	-0.85717	0.227167	-0.235153	0.825157	1.3859	-0.524343	1.48797	-0.752943	-0.795256	-0.334968	0.520505	-0.807072	0.111117	-0.103458	0.452887	0.171952	-0.670736	0.24777	0.373408	0.501276	0.579522	-0.840559
633793	1411	936	TRUE	FALSE	118	5	Nucleus	-4.43642	0.324639	0.94061	-3.51963	0.786172	-0.308645	-0.761987	-0.0885357	0.685505	0.222747	0.196635	1.22774	0.0780465	0.568651	-0.280897	0.2257	0.680876	0.577219	0.933791	0.218073	0.46655	0.141041	1.30056	0.763068	0.745857	-1.16849	0.0586989	-1.36337	-1.34456	-0.398259	-0.056044	0.11544	-0.965116	-0.521195	-0.0866706	0.142611	0.222665	0.104446	0.300996	-0.67518	0.227203	0.124689
707175	1506	1006	FALSE	TRUE	118	3	ER_mitochondria_1	-1.31655	-2.08783	0.369392	-1.10247	-0.831527	-1.6696	-0.113683	-0.64312	1.79629	0.608503	-1.28127	1.29627	0.539921	-1.5403	-0.0135965	0.500884	-0.0626369	-0.165056	-0.892004	1.00389	0.76	-0.43213	2.24457	1.04888	0.758484	0.246211	1.27879	-0.739508	0.109318	-0.385863	-0.663949	0.459836	-0.182979	-0.362002	-0.0516496	1.00032	-0.405067	0.341678	0.572408	0.369463	0.340958	0.609679
630515	1485	933	TRUE	FALSE	118	0	Nucleolus	-3.76559	1.63973	-0.0842063	1.65092	-1.33542	0.989389	-0.621489	0.226204	-0.939905	-1.46425	-1.56747	-0.834797	-0.710001	-0.469402	-0.122849	-0.324967	-0.385579	0.664438	0.343358	-0.859555	0.0972363	-0.909768	0.542218	0.602804	-0.376289	0.123304	-0.592327	-0.567441	-0.315881	-0.578995	-0.217003	-0.0124982	-0.824021	-0.165946	-3.37175e-05	-0.435567	0.565809	0.0774433	0.431838	-0.23592	-0.00618479	-0.226249
744652	1402	1043	FALSE	TRUE	118	1	Cell_periphery_1	5.8068	1.31918	1.69865	0.598635	0.173348	0.102779	-1.61141	-0.081061	0.882085	1.03028	0.220212	1.0871	0.261133	0.83911	-0.596785	0.363536	-0.469944	1.02306	0.53217	-0.436579	-0.719001	-1.10205	-1.74291	0.0375593	0.172986	0.981909	-0.406196	0.4008	0.391692	-0.136954	-0.435336	0.392983	0.438638	0.037658	-0.415639	-0.345877	-0.605368	0.809777	0.357042	0.043469	0.541577	0.204333
646987	1450	948	TRUE	FALSE	118	0	Nucleolus	-3.77352	3.29752	0.0209162	0.933645	-1.68853	0.74205	1.54643	-0.140918	1.25124	0.293256	-0.204375	0.645411	0.677265	0.923592	0.285099	-0.427196	0.12181	-0.733635	-0.937708	-0.448985	0.191544	1.05409	-0.0729102	-0.676895	-0.0423689	0.358531	0.0440158	0.444605	-0.0366904	0.535984	0.651112	0.444409	0.110085	0.127872	-0.582485	-0.14712	0.204672	0.0908121	0.198331	0.258273	-0.257455	1.04274
622803	1479	926	TRUE	FALSE	118	0	Nucleolus	-3.5484	2.86945	-0.718978	1.37556	-1.2338	0.577079	0.477771	-0.40719	-0.197901	-0.696343	0.225383	-0.683785	0.139607	1.48929	-0.088888	-0.617528	-0.618155	1.9483	0.698641	-0.718009	0.163312	1.17023	-0.394928	1.34197	0.068077	0.49055	-0.160301	-0.499473	-0.167831	-0.673925	0.354598	0.0610316	0.505765	-0.587343	0.531877	0.193903	0.43367	0.135216	-0.328582	-0.1575	-0.0623083	0.18634
733052	1461	1031	FALSE	TRUE	118	2	Cell_periphery_2	3.84992	-0.0749665	-0.119442	1.71441	0.575028	-1.93558	-0.225548	-1.78269	0.08193	1.17152	-1.43547	-0.367883	0.343164	-0.387936	-0.328269	0.426268	-0.285273	0.0311664	0.432868	1.0173	1.36797	0.266219	0.941327	-1.27088	1.05908	-0.318694	0.510814	-0.90836	1.73001	2.00917	-0.566033	-0.347251	-0.625241	-0.377655	0.687801	0.242302	-0.430626	-0.488985	-0.111135	0.515784	-0.967255	0.134337
730071	1498	1028	FALSE	TRUE	118	3	ER_mitochondria_1	-0.0642617	-2.2356	-0.494341	0.317567	1.48722	-0.11232	0.168235	0.673136	2.36964	0.270542	0.200298	-0.0491428	0.916038	-0.666575	-0.929853	0.524158	-0.791985	-0.745318	0.18854	1.56763	-0.721184	1.00688	-1.7383	0.220323	1.41031	0.843092	-0.31134	0.468275	-0.459967	1.07987	-0.527609	-0.0507737	0.27076	-0.868491	0.0104282	0.27259	-1.04541	0.435774	-0.0864411	-0.863043	0.309013	-0.39254
719746	1441	1018	FALSE	TRUE	118	3	ER_mitochondria_1	-0.453133	-2.33551	1.33269	-0.688433	0.81191	-1.24593	0.912822	-0.825731	0.373908	1.48161	1.01173	-1.68293	-0.914772	-0.262703	0.98913	-1.76955	-1.26064	0.0317774	-0.00444793	0.245392	-1.18335	-2.15611	1.30132	0.797179	-0.750945	-0.368573	0.48861	-0.0331005	0.863704	-0.72006	0.6988	0.158188	0.808819	0.404895	1.54203	0.312491	0.0499896	0.949067	0.341669	-0.203358	0.00954736	-0.142966
698527	1422	998	FALSE	TRUE	118	7	Endosomes_golgi_1	-3.88064	-2.83245	0.680292	0.340039	0.374903	1.33618	0.360304	-1.5282	-1.4854	1.0577	1.0078	-0.227484	-0.0608433	0.197683	-0.303799	1.13624	-0.527002	-0.715923	0.357232	-0.0932083	1.30437	-0.0174296	1.63259	0.499885	1.04899	0.327978	0.0380475	-1.03481	0.504184	-0.0899534	0.868708	0.632311	0.812943	-0.52322	0.261342	-0.558244	0.383242	0.196295	0.259042	0.34006	0.219846	0.143316
737906	1407	1036	FALSE	TRUE	118	1	Cell_periphery_1	5.68985	2.7523	0.206316	0.763024	1.59922	1.05357	0.544916	-0.945674	1.52347	-0.773031	0.480858	-0.940076	1.40072	-0.529817	0.720544	0.200447	0.27419	-1.17992	0.129486	0.152958	-1.07273	0.112592	1.23069	0.836575	0.0241301	-0.0848621	-0.771173	-0.18294	-0.204414	-0.24346	-1.42314	-0.442812	-0.329942	-0.386514	-0.790331	-0.329862	-0.694216	0.4242	-1.05083	-0.157393	0.586719	0.232373
687514	1386	987	FALSE	TRUE	118	3	ER_mitochondria_1	-2.34634	-2.17396	-1.38343	-1.37312	1.31613	0.937191	0.0519755	1.28569	-0.718172	-1.47854	-0.22711	-0.997688	1.1271	0.882846	2.12245	0.810273	-0.518568	0.459418	0.966648	-0.872236	0.356262	0.124768	0.999062	-0.485079	-0.994798	-0.312381	-0.513167	-0.168018	-0.402549	0.826985	0.069532	-0.693455	-0.246051	0.713075	0.344839	-0.596126	1.4706	-1.06055	-0.317057	-0.169143	-0.856343	-0.0404693
718801	1544	1017	FALSE	TRUE	118	4	ER_mitochondria_2	2.36138	-1.3792	-0.996342	0.13868	-0.828224	-0.332297	0.591153	-0.695852	-0.866212	-0.077104	-0.66762	-1.34373	-0.404697	-1.00491	-1.42159	1.67998	-1.25575	0.676086	-0.864901	-0.0100791	0.970009	0.469198	1.34178	0.302784	-0.334142	-0.506168	-0.554728	0.293137	-1.9343	-0.827173	-0.0419975	0.963294	-0.686655	-0.330967	-0.441148	0.552589	0.132923	0.581946	1.27881	1.4301	-0.467981	-0.26701
662288	1428	962	TRUE	FALSE	118	5	Nucleus	-4.89157	0.567829	-0.887096	0.157674	-0.614342	1.17086	-1.24118	-0.780386	0.864692	-0.327891	-0.549176	0.146755	0.192918	1.3499	-0.556033	-1.47008	0.683429	0.350552	0.411735	-0.039524	-1.29484	-1.00809	0.938118	0.0684468	0.713508	-0.242319	1.04218	0.562628	-0.0923974	-0.313431	0.09232	0.40855	-0.0770508	-0.0893446	-0.422489	-0.120063	-0.184679	0.109835	-0.0781814	0.605098	0.0878306	-0.760686
657961	1471	958	TRUE	FALSE	118	0	Nucleolus	-3.47003	2.21844	-1.16626	1.93511	-0.426653	0.676651	0.0148263	0.974347	0.819665	0.965002	0.993758	-0.500075	-0.111155	0.659577	-0.120228	0.261914	-0.693275	0.0431626	-0.256252	0.162873	-0.179504	1.29858	0.117188	-0.925573	-0.130179	0.521065	0.0775294	0.109723	-0.429179	0.523635	-0.426586	-0.383062	0.173987	-0.254926	-0.051301	0.959644	-0.209021	0.17582	-0.00909013	-0.364364	0.0166743	0.529078
720720	1366	1019	FALSE	TRUE	118	4	ER_mitochondria_2	1.57979	-1.07929	-1.60673	-0.762769	-0.398343	-0.796275	1.64946	-0.0804673	-1.10146	-1.00729	0.695666	-0.804532	-1.9315	-0.611273	0.567164	-0.0977575	0.0420007	-0.69871	-1.2882	0.0769757	-0.0469437	0.3558	-0.639316	-0.152039	-0.575362	-0.931316	-0.11615	-0.864813	0.959704	-0.284143	-1.11765	-0.533866	-0.470186	-1.08975	-0.0937254	0.388392	-0.997899	-0.0472704	0.183334	0.0187039	0.72751	0.321023
715641	1507	1014	FALSE	TRUE	118	3	ER_mitochondria_1	-1.02474	-2.12959	-0.822704	0.432165	-0.224013	0.11247	0.652586	-0.803209	1.06083	0.533874	0.2142	-0.109932	2.82972	-0.811029	-0.291705	-0.413343	-0.855474	0.864534	0.43599	0.307677	-0.121821	-0.830616	-1.81061	1.18372	-0.210373	-0.0999652	0.558051	0.889718	-0.547558	0.196815	-0.307928	0.163639	0.148553	0.724772	0.500344	-0.20248	-0.11104	-0.578768	0.270335	0.699981	0.0219356	0.301419
644796	1463	946	TRUE	FALSE	118	0	Nucleolus	-4.75593	2.23942	1.47482	0.227683	-0.7106	0.145946	1.8502	0.238214	-0.27535	1.02661	-0.459483	-0.313709	0.162328	-0.0211258	-0.32862	1.19491	-0.125379	0.0139111	0.960039	0.543874	-1.26693	0.127142	-0.721456	0.583059	-0.749649	0.639941	-0.661066	-0.0476461	-0.436981	0.368126	-1.0308	-0.199025	0.690261	-0.552633	0.593962	-0.385899	0.44429	0.279295	-0.105637	-0.0112543	0.112583	-0.369525
667598	1417	967	FALSE	TRUE	118	7	Endosomes_golgi_1	-5.90159	-2.19899	2.79652	0.0232869	-0.562957	0.683287	0.631607	-0.158742	0.981653	0.879151	0.393319	-0.00663243	-0.0829415	0.0933301	-0.883261	0.35847	-0.416137	0.918547	0.773122	-0.559884	-1.01595	0.153934	-0.353181	0.517897	-0.737982	0.131919	0.0102926	-0.322752	-0.0246226	0.514135	-0.209322	0.188357	-0.310584	-0.229545	-0.432276	-0.151861	0.0926475	-0.130217	0.278148	0.0112786	0.416821	-0.236874
685715	1536	985	FALSE	TRUE	118	4	ER_mitochondria_2	3.35693	-1.36154	-1.22333	-0.508094	-0.616664	-0.0840284	0.0658975	1.81736	1.33094	0.311896	0.330985	0.753909	0.629984	-1.13212	-0.823286	-0.309625	0.912009	-0.506403	-1.61868	-1.11611	0.883332	0.421818	-0.723955	0.185739	0.390866	0.447607	-0.666608	-0.929912	1.07433	-0.637043	0.835996	0.0236137	0.019932	0.418546	0.759124	-0.2503	-0.115205	-0.838161	-0.0253881	-0.895648	-1.02762	0.0155007
595348	1526	902	FALSE	TRUE	118	4	ER_mitochondria_2	3.62596	-0.440187	-0.195739	-1.20443	1.76593	1.04722	0.687902	-0.437702	-0.942015	0.963797	-0.715698	1.44907	1.64002	0.116627	1.17169	1.36749	0.118332	0.147135	-1.03279	-0.640584	0.527563	-0.615418	-0.684072	0.58226	-0.925774	0.835864	0.496725	1.55962	0.828613	0.703519	0.0322453	0.24744	0.34059	1.06754	0.0258689	0.635433	-0.506262	0.046711	0.682679	-0.446856	0.818139	-0.290987
674843	1467	974	TRUE	FALSE	118	5	Nucleus	-4.95111	0.838465	0.530448	-1.07913	0.0454943	0.813224	-1.43452	0.0171146	-0.66301	0.871896	-0.771792	-1.11926	0.17009	-1.46494	0.237502	-1.20477	-0.250325	0.209461	0.808323	1.74231	0.209578	0.619217	0.965295	1.23417	0.539544	0.242261	0.300841	0.360052	-0.633761	0.240818	-0.029143	-0.450467	-0.00702482	-0.537312	-0.113575	-0.113011	0.333591	0.185868	0.215328	0.0895794	0.0712696	0.237041
658938	1353	959	FALSE	TRUE	118	3	ER_mitochondria_1	0.4207	-1.20901	-2.04287	-1.15438	-1.10299	0.0264607	-1.17171	0.150435	-2.08361	0.571575	0.00341018	0.641674	-1.01225	-0.272396	0.14156	0.377254	0.579181	0.272467	-0.507279	-1.30058	-1.14682	0.941138	-1.13329	0.328302	-0.8166	0.3329	0.355183	-1.34636	-0.065354	-0.314995	0.187975	-1.48863	-0.49412	0.829852	0.485537	0.217602	0.307153	0.580477	0.975588	0.0724589	1.07703	-0.857467
708247	1509	1007	FALSE	TRUE	118	3	ER_mitochondria_1	-0.251103	-2.07243	-1.16725	-1.25177	0.0404701	-0.824691	0.84024	-1.62352	-0.49358	0.942631	-3.34539	0.142913	0.81025	-1.09839	-1.436	-0.624915	-0.0481967	-0.405419	0.210859	0.639522	0.403596	-0.538313	0.743619	0.0729516	1.87337	-1.08894	0.156121	0.492211	0.27278	0.22279	0.128207	0.75709	-0.437239	-0.191775	-0.143342	0.678037	0.197713	0.362284	-0.20461	0.279995	0.522515	0.530165
635033	1547	937	FALSE	TRUE	118	1	Cell_periphery_1	5.19451	0.267937	1.11997	-0.658076	0.037704	-0.801667	-1.47784	-0.0508603	0.0940691	1.24283	-0.312682	0.766488	-0.213337	0.855359	-0.0768113	-0.851758	-0.326289	-0.126179	0.424616	-0.876676	-0.993778	1.12173	-1.10328	-0.810009	0.472986	0.0419554	1.21967	1.33617	-0.59326	0.350924	0.470426	0.658283	0.135847	0.969988	-0.572794	-0.147107	0.486252	0.314925	-0.0611731	-0.545326	-0.424291	1.11074
668689	1449	968	TRUE	FALSE	118	0	Nucleolus	-1.8944	2.74362	-0.873262	-0.102273	0.29004	-0.276156	0.423759	0.313781	1.1144	-0.865713	-0.0989275	-0.833468	-0.450205	-0.397734	0.851941	-0.0889733	-0.997268	0.79645	0.234564	-0.424844	0.457744	0.277261	1.20772	-0.688888	-0.908506	-0.168129	-0.609362	0.954993	0.505743	1.04847	-0.871774	-0.0418247	-0.153425	0.0437683	1.0616	-0.147601	0.171424	0.297905	0.231773	0.260954	-0.159763	0.58343
643705	1479	945	TRUE	FALSE	118	0	Nucleolus	-4.0621	2.66805	0.0618841	-0.377765	-0.344877	-0.288378	1.40382	-0.971869	0.223732	-1.14516	-0.493397	0.816504	-0.530824	0.178425	0.370101	0.384171	0.201718	-0.29286	-0.266551	0.0452492	0.118518	1.02369	0.80828	0.61892	-0.147265	0.511508	1.06017	0.068214	0.124716	0.550952	-1.26034	-1.28685	-0.603873	-0.407859	0.133433	-0.557662	0.23266	0.0654155	0.901026	-0.333175	0.0829774	0.71984
683663	1413	983	FALSE	TRUE	118	7	Endosomes_golgi_1	-3.43385	-2.84859	0.374537	-1.99347	-1.73029	-0.775014	-0.227992	-1.62481	0.207342	-0.253247	-0.0869229	1.18341	0.0696456	-0.797108	0.755034	1.18797	0.838755	0.384101	0.990656	-0.969282	-0.903865	0.40438	0.459967	-0.799239	0.33109	0.585263	-0.473393	0.779213	0.519469	-0.033789	0.437467	0.101393	0.808807	-0.663515	-0.671078	-0.111162	-0.0937495	-0.322118	-0.283848	-0.0128954	-0.189951	0.0850903
616093	1460	920	TRUE	FALSE	118	0	Nucleolus	-3.18578	3.80842	-1.99645	0.465026	-0.938406	0.333188	-0.51121	-0.776368	-1.03522	0.68813	0.690741	-1.21394	-0.370501	-0.344185	1.51269	-0.858522	-0.365942	-1.48871	-0.203124	0.900524	-0.0726613	-1.35701	-0.213663	0.186961	0.517795	-0.584056	-0.115806	1.02941	0.0522921	0.205234	0.596295	-0.58443	0.139058	0.303948	-0.402804	0.277904	-0.610394	-0.415468	-0.28467	0.00440034	-0.0248568	0.917612
673849	1470	973	TRUE	FALSE	118	5	Nucleus	-5.62005	0.184746	0.389454	0.590741	-0.976084	-1.53633	0.226313	1.2376	-1.09937	-1.63857	0.417051	-0.59211	0.164849	-0.754231	1.30871	-1.01152	0.423921	0.776597	0.111964	0.501878	-0.214139	0.526714	0.404884	-0.493415	0.528269	0.738031	-0.214811	-0.43109	-0.405915	-0.171806	-0.585633	0.0611317	-0.337687	-0.379301	0.210203	-0.484395	-0.102247	0.0410966	-0.0594631	-0.196186	0.0654271	0.0232414
703780	1354	1003	FALSE	TRUE	118	4	ER_mitochondria_2	0.911651	-2.33473	-1.77868	1.55443	1.10096	-1.37337	1.73699	0.0291986	-0.716638	-0.171191	0.558223	-1.39024	-0.455029	-0.673745	0.732403	-0.564663	0.133687	-0.920515	-0.545937	-0.847426	1.01227	-0.360747	1.20161	-0.194526	-1.12313	0.0826637	-0.775927	0.710267	0.323354	-0.242801	-0.34439	-0.534224	-0.195883	-0.845573	-0.352296	-0.797863	-0.580566	-0.889755	-0.682343	0.257456	-0.775433	-0.633555
724907	1403	1023	FALSE	TRUE	118	1	Cell_periphery_1	4.28755	0.200089	2.80181	0.0977199	1.42984	-0.704863	-0.44201	0.989462	-0.0156033	-0.398071	1.75187	-1.75695	0.0792051	-0.0629948	0.59737	-1.1535	-0.678649	-2.29017	0.997793	-1.64705	0.843603	-0.587143	-1.08361	-1.62207	-0.41753	0.0809638	0.0366195	0.0338491	0.210413	-0.119179	0.457666	0.0505654	0.933962	-0.504153	-0.626481	0.0895245	0.481303	0.311575	-0.202867	0.183783	0.0945864	0.0352562
704950	1448	1004	FALSE	TRUE	118	7	Endosomes_golgi_1	-3.0866	-3.40227	1.22928	0.68761	-1.03857	-1.50621	0.0194028	-0.0230506	-1.99423	0.438324	1.45756	1.85835	-0.440261	-0.154705	0.231278	0.290169	-0.512771	0.573697	-0.191503	0.917928	0.976301	0.509056	-0.106494	0.714076	-0.189044	-1.09223	-0.794963	-0.314287	0.0434243	-0.325627	0.981886	-0.106165	-0.0849996	-0.262617	0.228973	0.221332	-0.831175	-0.941442	0.117988	0.176964	0.123618	0.146122
586105	1536	894	FALSE	TRUE	118	4	ER_mitochondria_2	3.49747	-0.107022	-0.807658	-0.389838	0.381159	0.261452	1.41667	0.573676	-2.49142	-0.514134	-0.284982	-0.833957	-0.0272391	-0.442152	-1.63256	1.66321	0.957652	-1.57031	-1.24677	0.66271	-0.327723	-0.766124	-0.854919	-0.622318	0.101534	0.546298	-0.0493276	1.13803	-0.313331	0.396358	-0.408622	-0.674742	0.0961407	1.02743	0.593127	-1.57258	-1.18325	-0.771698	0.0370938	0.395471	0.410776	-0.260877
636104	1506	938	TRUE	FALSE	118	0	Nucleolus	-4.23979	3.42683	-0.0393498	0.0749924	1.52075	-0.859861	0.733522	-0.160565	0.136734	0.751748	0.533618	-0.997623	-0.347146	0.3304	0.392307	0.359035	-0.741937	-0.378785	0.188699	-0.394271	1.05906	0.112135	0.806464	-0.0227425	-0.128901	-0.0981715	0.471257	-0.37869	0.204322	-0.487316	-0.061098	1.69752	0.638711	0.185352	0.390067	0.417192	1.28148	0.527195	-0.21979	0.836607	-0.434317	-0.532261
630572	1542	933	FALSE	TRUE	118	1	Cell_periphery_1	4.33547	0.266537	1.70167	-0.00612444	-0.270926	0.776701	0.439858	-1.22195	-0.825829	0.60335	1.55391	-1.70754	-0.48987	1.69945	0.187047	-0.54115	-0.433234	-0.141351	-1.04271	0.734808	1.01298	-1.22181	-1.78316	-0.513772	0.574603	2.17907	-0.257731	0.688186	0.105863	0.209698	0.987742	0.263185	0.115673	0.697352	0.482152	0.578184	0.10854	-0.57181	0.87021	-0.255582	0.285261	0.0022479
580328	1490	889	FALSE	TRUE	118	2	Cell_periphery_2	3.79343	0.0113024	-0.393956	-0.0601414	-1.84437	-1.38042	-0.257004	-0.154657	1.03634	1.72942	-0.777205	0.643739	-0.412625	-0.549869	0.0321023	0.933291	-0.417235	-1.50495	-0.612698	-0.56867	0.524564	0.245826	-0.812316	-0.268849	1.00039	0.57938	-0.680616	0.507142	0.653995	-0.313221	0.877633	-0.217096	-0.599123	-0.304513	-0.10411	0.357979	0.129712	0.00709093	-0.124682	-1.01352	0.267441	-0.00091372
650350	1486	951	TRUE	FALSE	118	0	Nucleolus	-4.94044	1.91467	1.40729	1.06672	0.176907	-0.0167842	0.889771	-0.588771	0.231943	-0.510247	0.718944	-0.393029	-1.29735	-1.42816	-0.803351	-1.22318	-0.636213	-0.724689	-0.225443	0.185762	-0.25486	0.614384	0.0490072	-0.398595	-0.17585	0.963315	-0.273941	-0.377898	-0.700586	-0.505292	-1.00997	0.117561	-0.815435	0.0377706	0.200054	-0.188814	-0.329283	-0.098771	0.22629	-0.0358528	-0.0558421	-0.0794203
672714	1332	972	FALSE	TRUE	118	6	Cell_periphery_3	1.59105	-1.01881	1.29882	-0.283783	-1.5916	-0.024868	0.834471	-0.839343	2.09971	-0.00484909	0.752994	-1.31935	0.153086	-0.0429097	0.0589448	-0.128017	-0.153887	-0.357565	1.07493	0.448231	-1.30431	-1.49919	-0.433478	0.35347	0.201341	0.844776	0.556137	0.470645	0.836028	-0.543944	-0.777412	0.130904	0.530596	-0.96193	0.00399926	-0.0280053	0.117728	-0.690189	-0.463867	-0.788924	-0.56791	-0.70848
677710	1331	977	FALSE	TRUE	118	4	ER_mitochondria_2	3.31692	-1.45536	-1.31636	0.749586	-0.204047	1.68395	-0.557332	-0.143266	-0.315857	0.65302	0.956138	-0.000510488	-1.70352	-0.794258	-1.92319	0.0945185	0.0257438	1.30105	-0.270516	-0.619802	0.0890499	-0.287274	-0.345758	1.26368	0.631426	0.296552	-1.09212	-0.497984	-0.0381993	0.265684	0.245726	-0.863353	-0.782679	-1.02744	0.814642	0.316116	0.3665	0.183979	-0.638173	0.151034	-1.05956	-0.073181
627105	1424	930	TRUE	FALSE	118	0	Nucleolus	-3.47499	2.23771	-0.421473	0.191383	-1.15318	1.00817	-1.24887	-1.79614	-0.449692	-0.555792	-1.01231	0.136656	-0.621382	0.174341	-0.928651	-0.355701	0.290803	0.267544	-0.177364	-0.346531	0.63247	-0.571023	1.12034	-1.54191	0.107577	-0.526038	-1.48262	0.34601	0.020817	0.399271	0.440315	0.232947	0.487088	0.296945	0.0989489	-0.331498	0.552342	-0.0590092	-0.449351	0.0902912	0.260127	-0.493091
732065	1479	1030	FALSE	TRUE	118	6	Cell_periphery_3	2.64049	-0.801818	2.28907	-0.792681	0.0289886	-1.62008	2.19249	-0.387839	-0.164523	-0.999289	0.730246	-1.00096	-1.1617	-1.05664	-0.07857	1.37424	0.185347	-0.741918	-0.0183586	-0.488379	-0.13221	-0.93229	0.754178	-1.37565	-0.0418696	-1.35429	1.07943	0.616201	-0.340153	1.66097	0.221601	0.586754	-0.14862	0.603101	-0.47202	0.174314	-0.0737939	0.877125	0.485554	-0.812216	-0.0758667	0.366607
595268	1446	902	TRUE	FALSE	118	0	Nucleolus	-1.56244	2.9828	1.13939	-0.180038	0.162486	-0.798891	-1.23747	0.877629	-0.151176	-0.678737	0.447022	1.09497	-0.0633289	1.69764	0.529412	0.166654	-1.32653	1.66224	-0.186752	0.164445	0.79538	-0.539904	-0.630126	-0.566651	0.322497	-0.926711	-2.0061	0.576932	-0.445549	1.01929	1.62183	-0.336685	-0.710993	-0.0708886	0.111703	0.684703	1.01346	0.222081	0.207112	-0.314813	-0.473292	-0.195467
745714	1527	1044	FALSE	TRUE	118	4	ER_mitochondria_2	3.20433	-2.35839	-0.34323	1.30247	-1.47877	0.344073	-0.538532	-0.0193704	0.673503	0.0572387	0.21599	1.23291	-1.51174	-0.579093	-1.0434	-0.857247	-0.715212	0.516526	-0.469813	0.224825	-0.455728	-0.297489	0.670481	0.092765	0.521336	-0.273909	0.767105	-1.03357	0.388978	-0.487382	-0.131293	-0.778788	0.0243495	-0.0647032	0.131257	0.386872	0.295461	0.1039	-0.492891	-0.490064	-1.27604	0.276708
758163	1474	1057	FALSE	TRUE	118	2	Cell_periphery_2	3.95117	-0.191793	0.124292	0.0350224	-0.0623384	0.193012	-1.83783	0.0498389	0.0243821	-0.609821	-0.427548	0.764809	-0.368093	0.518698	-1.10539	-0.599707	0.22962	-0.176289	-0.428192	1.20107	-0.497114	0.47274	-0.471935	0.153943	-0.313093	-0.0345656	0.143148	-1.01788	1.91926	0.264004	0.778775	0.509051	0.776822	-1.34942	-0.864517	-1.04048	-0.0610839	-0.74389	0.185815	-0.768918	-0.521155	0.106331
588282	1420	896	FALSE	TRUE	118	1	Cell_periphery_1	4.78192	0.400029	0.64172	-0.263331	0.877028	0.802007	-0.516141	-0.564277	-0.368649	-1.17079	0.65501	0.765873	-1.00114	1.18265	0.316198	-0.939701	0.0495809	0.997994	-0.774224	-0.0738729	0.126565	0.898119	0.754857	1.7122	-0.51853	0.629539	-1.52499	0.626791	-0.113554	0.0930017	0.117117	0.723404	-0.26274	-0.355974	-0.160949	-0.230577	-0.425926	-0.612316	-0.829159	-0.830372	0.00214834	0.258024
703886	1460	1003	FALSE	TRUE	118	3	ER_mitochondria_1	-3.63993	-3.51749	0.839072	1.09738	0.0945231	-1.27666	-0.628651	1.17585	-1.55169	0.406975	1.34821	0.773595	0.787877	-0.444906	-0.743311	-0.48803	-0.453958	-1.01002	0.609793	-0.0138031	0.065478	0.404308	0.678439	0.15964	-0.421501	-0.182791	0.741375	-0.731488	0.680109	-1.24742	0.608996	-0.663878	-0.859379	0.495282	0.429239	-0.102781	-0.63586	0.513369	0.0934725	0.309192	0.0615936	-0.268124
707022	1353	1006	FALSE	TRUE	118	4	ER_mitochondria_2	2.79413	-1.06765	-0.617013	-0.341821	-1.54661	-0.915829	1.16947	-0.553849	-1.14351	0.93287	1.03998	-0.10719	-0.0543293	-0.220286	1.52529	0.828366	-1.68533	-1.21826	-2.13329	0.528326	1.3824	-0.376275	-0.188936	0.252099	-0.439632	-0.330674	0.995132	-0.548944	0.15636	-0.957565	0.599827	-0.468829	-1.72585	0.106633	-0.154041	-0.21433	0.0752971	0.295711	0.236789	-1.05724	0.933251	-0.700559
687661	1533	987	FALSE	TRUE	118	4	ER_mitochondria_2	2.179	-1.49685	-1.57801	-0.866814	-1.02739	0.313585	0.485048	-0.782531	-1.32936	-1.52778	-0.369544	-0.620006	-0.174055	-0.0915048	-0.589853	0.0461662	-0.841441	0.518535	-0.203281	-0.517364	0.982647	-0.0593043	0.0677295	-0.526836	-0.524983	-0.0323217	-0.0354971	0.594665	0.280871	-0.0908644	0.341978	0.0256863	0.254299	-0.984943	0.36279	-0.732547	0.444903	0.429539	-0.533828	0.131035	-0.288685	-0.134023
668589	1349	968	FALSE	TRUE	118	4	ER_mitochondria_2	0.924127	-0.12597	-1.48812	-0.607091	-0.0906977	-1.12494	1.63415	0.271321	0.391825	0.480399	1.51729	-0.317284	-0.246081	-1.51935	-0.207458	0.964443	-0.446586	-1.51326	0.994996	0.17099	-0.0722175	1.88424	-0.274556	-0.282253	0.126549	0.234545	0.365853	-1.81987	0.444015	0.674909	-0.355061	-0.0446251	0.898811	0.101615	0.238856	-0.814975	-0.278603	0.959297	1.59867	0.786383	-0.383197	-0.707478
637251	1546	939	FALSE	TRUE	118	1	Cell_periphery_1	5.05104	0.703866	0.563125	-0.352967	-0.499045	-0.370293	1.12272	0.0597776	0.265821	0.146785	-0.364307	1.05159	0.37341	0.0875164	1.32004	1.08261	-0.58148	1.56761	-0.234198	-0.344891	0.0376546	1.03377	-1.0956	-0.345554	0.125415	-0.427643	-0.0320325	0.520857	-1.96872	-0.0913872	-0.52763	-0.489582	0.971712	0.259093	-0.621549	-0.263617	-0.308436	-0.937309	-0.87326	-0.260893	-0.0198574	0.434017
690510	1419	990	FALSE	TRUE	118	7	Endosomes_golgi_1	-5.25818	-2.55572	1.16314	0.498298	0.072827	0.110692	-0.178953	-0.00708608	1.08846	1.90811	0.179909	-0.616717	-1.24953	-1.12575	-0.349818	-0.537725	0.176905	-1.22091	0.766869	0.897415	0.131773	-0.908034	0.631656	0.466368	0.0227802	0.0325054	0.241657	-0.736808	0.884151	-0.262824	-1.24064	0.468952	-0.902065	0.10959	-0.202872	0.706893	-0.872255	-0.555568	-0.000214258	-0.303645	0.0217175	0.033065
750378	1446	1049	FALSE	TRUE	118	2	Cell_periphery_2	5.45482	-0.166812	0.58826	0.745405	-1.11437	-0.0379724	1.04062	0.202061	1.23274	-1.35776	-0.774325	-0.0879819	-1.27922	1.48899	0.532577	-0.391599	-0.889266	1.40978	1.88803	1.14546	0.230249	-0.562118	0.101427	0.095451	1.21871	0.437409	-0.122015	-0.542068	0.0547879	0.301924	0.599578	1.27686	-0.297851	0.988724	-0.609472	-0.30124	-0.170206	0.218386	-0.229276	-0.044949	0.430105	0.186701
714636	1542	1013	FALSE	TRUE	118	4	ER_mitochondria_2	2.20464	-1.50133	0.436634	0.582093	-1.47402	-0.756375	0.0287673	1.58583	1.43657	0.0498929	-0.371077	-0.307569	1.43221	-0.711385	-0.0803963	1.82935	-0.93712	0.125059	-0.199017	0.201587	0.512221	1.05415	1.78694	0.588427	1.08298	-0.668874	-0.613851	1.00391	-0.037779	-0.0608753	-0.786542	-0.17824	0.172808	0.480553	-0.210806	0.166036	0.0527714	-0.825491	0.52499	-0.310719	-0.183091	-0.280897
657974	1484	958	TRUE	FALSE	118	0	Nucleolus	-3.70319	1.52347	-0.0049635	1.72717	1.99142	1.7834	-1.21839	1.57257	-0.919514	-0.907838	-1.32539	-0.41632	-0.528975	-0.514193	-0.806504	-0.248952	-0.587871	-0.749823	-0.726778	0.123566	-0.454258	1.62022	0.879286	0.603203	0.363817	-0.280782	-0.0451224	0.409295	0.312483	0.188055	-0.646529	0.887489	0.809411	-0.0585017	0.667802	-0.345875	-0.604635	-0.0643018	1.0918	-0.495535	0.161003	0.325178
622869	1545	926	FALSE	TRUE	118	2	Cell_periphery_2	4.4993	-0.0276806	-0.654166	0.29413	-0.661614	-0.441338	0.521404	0.298707	-0.540946	0.0613155	-0.494311	0.610777	0.647533	-0.0852163	-0.634722	0.447331	0.8354	-0.649477	0.0297906	0.394802	-0.00154669	-0.259913	0.583942	-0.656589	-0.443422	1.1465	-0.873683	-1.64115	-0.121494	-0.557467	-0.766521	-0.481649	0.124523	-0.780869	0.543	-0.246774	0.401009	-1.3688	0.219632	-0.214505	0.498138	-0.56528
725937	1420	1024	FALSE	TRUE	118	2	Cell_periphery_2	7.80702	1.55262	-1.82695	0.141806	-0.64817	0.148823	-0.469528	-0.558624	0.403107	0.479726	-0.274283	0.0381117	1.20829	1.81814	0.608096	-0.0726691	0.775929	-0.496082	0.264513	1.20581	0.665013	0.346672	0.0718296	0.828348	0.585184	-0.390398	0.365343	0.321382	-0.0483996	0.141757	-0.0170049	-0.477509	0.263074	-0.72133	0.115585	0.0188672	-0.153379	-0.858528	-0.397066	0.329988	-0.0348648	0.46333
567799	1537	878	FALSE	TRUE	118	1	Cell_periphery_1	3.96074	0.767917	1.38871	-0.94415	0.0760755	0.994028	0.414582	-0.303242	0.924148	1.74	0.827062	0.338937	0.977054	-0.832855	-0.0813225	0.68651	0.879124	-0.318437	-0.441573	0.419097	-0.0980169	-0.374849	-0.591369	0.0418452	-0.0890042	0.561611	-1.02786	0.0369549	0.0802382	-0.34163	-0.451152	-0.677803	-0.855497	-0.713347	-1.16494	0.211628	0.0487543	-0.356866	0.320077	0.23514	-0.241227	0.587809
648060	1418	949	TRUE	FALSE	118	5	Nucleus	-4.62143	2.19049	-1.03542	-0.232977	0.710359	0.953333	-1.42979	-0.230426	-1.50511	-1.12235	-0.0575039	-0.901911	0.977175	1.23697	-0.0278157	0.0582892	0.789398	-0.970661	0.723365	0.354048	-0.369464	-0.00955018	0.136659	0.31001	0.0583084	-0.361347	-0.0219841	-1.04351	0.200169	-0.0908568	-0.993047	-0.0774048	-0.778646	-0.452706	0.472244	-0.45097	0.784015	0.3162	-0.619341	0.341487	0.0183865	-0.839267
590701	1557	898	FALSE	TRUE	118	2	Cell_periphery_2	6.73484	1.67743	-0.302785	0.550173	0.0628904	0.112797	-0.612886	0.881529	1.44237	-0.169969	0.380493	1.15177	0.423458	-1.22185	-0.0219113	1.92811	-0.720318	-1.68531	0.777931	0.33232	-0.995492	-0.238217	0.283063	-0.105058	-0.251899	-0.608914	-0.438775	-0.38165	0.856564	-0.181889	-0.333855	-0.21343	-0.0964577	-0.297046	0.0234236	0.0649158	0.630124	0.294208	0.690693	0.625877	-0.675381	0.138878
741935	1553	1040	FALSE	TRUE	118	1	Cell_periphery_1	4.65537	-0.546734	0.372625	0.282632	0.161455	1.48417	0.599811	-0.343163	-0.365744	-0.108324	-0.274075	0.575808	0.830034	-0.632687	1.24035	-0.226703	0.430866	-1.06208	0.849121	0.768158	0.80973	-0.389904	0.257702	0.902325	1.12372	0.193514	-1.00527	0.472144	-0.548327	-0.431617	0.224459	-0.465007	-0.199786	1.0225	-1.17209	0.635219	0.119712	-0.234156	-0.282957	-0.935785	-1.01824	0.287333
668575	1335	968	FALSE	TRUE	118	3	ER_mitochondria_1	0.188745	-1.51783	-0.536127	1.58748	0.566225	0.397543	0.772339	-0.416217	1.86636	1.65865	-0.111323	0.322807	-0.790067	0.832974	-0.762642	0.438141	-0.88745	-1.72229	0.549737	-0.359617	-1.22255	-0.162227	-0.177924	-1.30787	1.25776	-0.791634	0.593031	1.01197	-0.0792052	-0.864112	0.399368	-0.675046	0.621763	0.230622	0.596696	-0.442067	-0.131297	-0.639709	1.59673	0.508018	0.73012	-0.439794
745682	1495	1044	FALSE	TRUE	118	1	Cell_periphery_1	6.14546	0.548631	2.07822	0.0412863	-1.03816	-1.06472	0.451396	-0.763984	-1.34431	-0.488809	0.0125562	-0.311166	0.422775	-0.329055	-0.317685	-1.09028	-1.55474	-0.162442	-0.522857	-0.524103	2.21221	0.684934	-0.455584	0.470644	0.211324	-0.777954	-0.833655	-0.279556	-0.73203	0.0810681	0.491021	-0.895486	0.696932	0.114043	0.778683	-1.07276	0.0668335	-0.401619	-0.485777	0.163694	-0.447255	-0.0719604
712450	1461	1011	FALSE	TRUE	118	3	ER_mitochondria_1	-1.77798	-2.75674	-0.18027	-0.696663	0.721164	0.417168	-0.555155	0.498399	-2.00495	-0.375362	0.853597	-1.01483	-1.05991	-0.826949	0.97197	0.20159	-0.145818	0.502264	0.597508	1.1716	1.05114	-1.14347	0.239071	1.11522	0.84969	0.187669	0.343159	-0.839019	0.0901322	-0.34923	-0.0125772	0.179448	0.553198	-1.19655	-0.889257	-1.03595	0.389621	0.0544837	-0.145854	0.0511396	0.160844	0.523973
707205	1536	1006	FALSE	TRUE	118	4	ER_mitochondria_2	1.96726	-0.820058	-1.33019	0.329933	0.550218	0.0154225	0.537651	0.632339	1.66871	-0.24131	2.06245	-0.739461	0.342338	1.31632	-0.295714	-0.649041	-0.156485	0.454161	1.37276	-0.111658	-0.929673	1.06955	-1.11624	0.778714	0.0675749	-1.51991	-0.892788	0.566055	-0.362185	-0.908386	0.171855	0.59618	0.690694	-0.667277	-0.164902	0.872365	-0.305609	-1.07036	0.715164	0.155775	-0.000104158	0.263457
676780	1402	976	FALSE	TRUE	118	7	Endosomes_golgi_1	-3.65115	-3.72114	1.49123	0.260813	-0.163923	0.32737	-1.59228	-0.686634	0.355485	0.719351	-0.575403	0.0886828	0.337175	0.237084	0.77401	-1.01051	1.09924	-0.49492	0.593818	-0.625078	0.518172	0.373991	-0.391334	0.292406	-0.10575	-1.09585	0.568482	0.18721	0.262393	-0.365743	-0.505028	0.705874	0.186956	-0.255444	-0.284182	0.724036	-0.157054	-1.29235	0.176452	0.243127	0.0318699	-0.00737724
751405	1517	1050	FALSE	TRUE	118	1	Cell_periphery_1	5.52328	-0.810118	1.63177	-1.20754	0.898152	0.332932	-0.467388	-1.15289	-0.262039	0.280669	-0.110379	0.823575	1.14744	0.637072	-0.742003	0.164242	-0.525294	-0.0555381	0.111416	0.635988	-0.75433	-0.841954	0.231002	1.62495	0.515165	-0.520437	-0.246494	-0.585252	0.229519	-0.332847	0.214371	-0.0569742	1.32498	0.15663	0.184954	-0.148141	0.281356	0.721327	0.464212	-0.272984	-0.996139	0.13092
676714	1336	976	FALSE	TRUE	118	6	Cell_periphery_3	2.90887	-0.262174	-0.297365	0.556952	1.35749	0.257092	1.25373	-1.7154	0.128741	-0.459465	-0.415297	0.75048	1.3145	0.175737	-0.140795	-0.37767	-1.33146	-1.43714	-0.554629	-2.01194	0.311002	-0.0354065	-0.495881	-0.346323	0.120496	0.145964	0.245576	-0.0306046	0.865505	-0.570875	0.389576	-0.623011	-1.13291	-1.32416	-0.13598	0.795373	0.0178657	-0.179114	-0.407893	-0.243021	0.15134	-0.136215
687470	1342	987	FALSE	TRUE	118	3	ER_mitochondria_1	-2.01184	-3.43668	-1.19284	2.02671	-0.0932015	-0.632315	0.0320803	-0.224314	-2.31992	-0.751131	-0.114787	-1.2628	-0.759713	1.18139	0.0106118	-1.40055	-0.591732	-0.587696	0.610865	-1.34947	-0.0399739	0.699395	-0.184722	0.543057	0.00491695	0.713734	0.434942	0.416544	-0.349963	0.481662	-1.07744	0.675687	-0.696469	-0.739098	0.371311	-0.288098	-0.135611	-1.1298	-0.262128	0.437096	-0.164526	0.392466
648020	1378	949	FALSE	TRUE	118	4	ER_mitochondria_2	2.16794	-0.810784	-0.959119	-0.628069	1.27989	-1.82824	-0.964749	-0.39947	-1.25405	0.551606	-0.764093	0.753726	0.274958	0.21543	0.04645	-1.0798	0.0450305	1.23665	-0.0118516	0.549106	-0.790166	-0.00691369	0.604182	1.65167	-0.255284	-1.05619	-0.422906	1.01861	-0.16898	2.08226	0.357007	-1.17525	-0.16025	-0.186542	-1.19337	0.452576	0.329967	0.0112206	-1.16415	0.739023	-0.238764	0.0197139
645946	1511	947	TRUE	FALSE	118	0	Nucleolus	-3.30337	3.40836	1.4609	-1.66921	0.593085	-0.701656	-1.29429	0.755432	0.435898	-0.069948	0.844471	1.54783	-0.637679	-1.16899	-0.000836289	-0.0441085	-0.257016	-1.46207	-0.429071	0.260141	0.576793	-0.276745	-0.626673	-0.485741	1.38971	-0.181375	1.10286	0.512371	-0.180839	0.182023	0.178449	0.959971	0.0662863	0.327362	0.277319	0.0976063	-0.15336	-0.0529538	-0.750004	0.550281	-0.279866	-0.303991
649197	1444	950	TRUE	FALSE	118	0	Nucleolus	-4.12909	2.58341	-1.31152	1.19459	-1.08967	1.04942	1.55199	0.89909	1.13032	0.818651	0.16025	0.328508	-0.541281	0.304928	-0.278672	0.936899	-0.439939	-0.370252	0.181652	0.484912	0.124164	-0.23329	0.348727	0.0179286	-0.042407	-0.0957917	-0.173045	1.32639	-0.124236	0.393043	-0.665069	-0.41225	0.60756	0.00348955	0.182215	-0.346939	-0.099769	0.386015	0.34483	-0.191623	0.222652	-0.011
715573	1439	1014	FALSE	TRUE	118	3	ER_mitochondria_1	-1.11036	-2.50062	0.242739	-1.22563	-0.0590097	0.875727	-0.149004	-0.535585	1.72124	-0.372179	-0.403097	1.5212	1.44003	1.67328	0.259051	-0.0883524	-0.679075	-0.240006	0.0442305	0.302945	-1.73152	-1.52403	0.213279	0.0547948	-0.500323	0.438696	-1.44355	1.05536	-0.239485	-0.654478	0.602592	-0.522804	1.20654	0.102224	-0.824612	1.4269	0.13002	0.652011	-0.184199	-0.182417	0.318823	0.107706
598715	1386	905	FALSE	TRUE	118	2	Cell_periphery_2	3.19877	0.857432	-0.236873	-1.37798	-0.924577	-0.942223	0.504715	0.473183	-0.428522	-0.145674	1.25131	-0.121198	0.625339	0.0365505	1.58898	0.0103466	1.68515	-0.138432	0.776192	0.874102	1.23004	0.948742	0.285588	1.65583	-0.593256	0.423833	-0.196712	-0.666013	0.251485	-0.199129	0.816928	0.204212	-0.317752	-1.61027	-0.201813	1.33302	-1.15642	0.021172	0.789637	0.782425	1.36796	0.341072
661153	1377	961	FALSE	TRUE	118	3	ER_mitochondria_1	-1.92678	-2.4618	-0.899691	0.585194	0.27274	0.0860309	0.0805769	1.45372	-0.83435	-0.715188	-1.57489	-1.06103	-1.64926	0.102749	1.53014	-0.5373	1.19218	-1.30005	0.874422	0.399565	-0.553076	0.0916653	0.48092	0.133775	0.923088	-0.142804	1.06915	0.923248	0.353118	-0.29354	-0.756324	-0.477171	0.0538505	0.186177	-0.876932	-1.52504	0.54336	1.15709	-0.2483	-0.795315	0.00680107	0.86619
589512	1521	897	FALSE	TRUE	118	2	Cell_periphery_2	3.52971	-0.176922	-0.211131	-1.50878	0.885676	0.14201	1.8601	2.05545	0.399476	1.31891	0.0166185	1.25968	-1.01824	0.0451292	-0.618914	-0.338472	-0.293385	0.169281	-0.495671	-0.294226	0.547665	0.759717	0.5135	0.762737	-1.93522	-0.524572	-0.924218	-0.556312	0.482376	1.51975	0.630293	0.220044	-0.406229	-0.486555	-0.56537	-0.557028	0.0497169	-0.169185	0.0719997	0.780732	0.0909183	0.000308566
699616	1469	999	FALSE	TRUE	118	7	Endosomes_golgi_1	-6.39996	-2.27009	1.88735	0.0728844	-0.574492	-0.403981	-0.43804	-0.954008	0.0147203	0.541163	0.580975	-1.00334	0.110221	0.331771	-0.0327609	-0.576349	0.376032	-0.128186	0.604788	-0.319927	0.350425	0.0224145	-0.104315	0.0134229	-0.246233	-0.352362	-0.297685	0.711635	-0.192973	-0.713186	-0.0106181	0.526262	-0.351539	0.0139627	-0.8987	-0.619448	0.64429	0.178887	0.119605	0.161837	-0.358592	0.0472783
652476	1388	953	FALSE	TRUE	118	3	ER_mitochondria_1	-2.53885	-2.96844	-0.127216	0.825843	1.28476	0.16991	1.23298	0.667425	-1.51838	0.281556	0.551463	-0.587163	-0.356401	0.543079	1.18066	0.0762891	0.396072	0.509802	-0.126876	0.202761	0.330297	-0.251985	-0.612297	0.172382	-0.443062	-0.203494	-0.116019	1.18055	-0.0315431	-1.03359	-0.299961	0.388826	-0.176004	-0.0155939	-0.410427	-0.0181789	0.125376	-0.476365	0.30137	-0.601086	-0.464243	0.477945
608030	1391	913	FALSE	TRUE	118	4	ER_mitochondria_2	2.54696	-0.697177	-0.368289	-0.861505	1.23277	0.601463	-0.02231	0.577371	-0.166473	2.14614	0.148032	1.03629	-0.0457344	-2.51446	-0.423942	1.20443	0.547265	-0.977979	-0.731225	-1.05567	-0.728672	0.64161	-0.105547	-0.293454	0.00646388	-1.5947	0.765262	-0.135538	-0.811392	-0.0819029	-0.00119899	-0.152277	-0.0597999	-0.301147	0.253623	-0.0879043	-1.05699	-1.56819	0.814747	0.248452	0.136994	-0.903358
676721	1343	976	FALSE	TRUE	118	4	ER_mitochondria_2	1.47825	-0.73355	-0.713471	-0.955712	-2.42474	0.233404	-0.101592	0.333467	-0.888454	-0.257681	-1.14537	0.903052	-0.809131	-0.494817	-0.0666691	0.169367	-0.223634	-0.378688	-0.903116	-2.09702	0.683594	0.177511	0.0233806	0.15186	-0.757094	0.178953	1.30986	-0.0186621	0.183254	-1.00622	-0.834537	0.651502	0.416146	0.0642132	-0.364174	1.38402	-0.149175	0.216131	0.254189	-0.337504	0.200625	0.118658
673891	1512	973	TRUE	FALSE	118	0	Nucleolus	-2.64995	4.79298	0.684748	-1.26714	0.527801	-1.71413	-0.0645672	0.420943	1.51841	-0.093245	0.0588931	-0.444666	-1.56121	-0.341718	0.544561	0.0593984	-0.439898	-1.71237	0.296752	1.04656	0.917918	-0.966173	-0.317999	-0.813611	0.943141	-0.122504	0.815069	0.603576	1.05476	0.399075	-0.486985	0.274624	-0.0970236	0.0972926	0.450024	0.406381	1.17195	0.370092	0.863279	-0.319505	-0.281037	-0.408022
588299	1437	896	FALSE	FALSE	118	6	Cell_periphery_3	0.828135	0.0222454	1.81199	-1.15064	0.00224032	-0.131569	0.485657	1.43154	0.516347	0.314437	0.597881	-1.25732	-0.132936	-1.429	0.728815	-0.154418	-0.381742	1.37432	-0.86526	-1.78863	0.104156	1.66488	-0.508991	-0.478725	1.38752	-0.643719	-0.817773	0.607947	-0.166568	-0.46684	-0.185113	0.668378	0.719883	-0.368639	-0.38419	0.560602	0.683582	0.839655	0.835827	1.48943	0.249074	0.892653
606890	1390	912	FALSE	TRUE	118	4	ER_mitochondria_2	2.74791	-0.143303	-1.27449	-1.64397	0.851194	0.867367	1.25278	2.09245	0.152785	0.311102	1.06233	0.16497	-0.0422484	-0.822813	-0.124427	0.147403	1.18005	-1.08224	1.00019	0.162177	0.764861	-0.251924	-0.581185	-0.136467	-0.104816	-1.06311	0.253318	-0.454314	-0.849178	-0.152851	0.47013	-0.81145	0.146212	0.257867	-0.524759	-0.0489052	-0.912769	0.213621	0.139762	1.21778	-0.509394	-0.5907
658042	1552	958	FALSE	TRUE	118	4	ER_mitochondria_2	2.98596	0.295743	-1.16136	-0.130625	-1.7072	1.26578	-0.144914	-0.563692	-0.0153283	-1.47715	0.655558	0.320036	1.61572	0.610918	0.117323	-1.42039	-1.05547	-2.31805	-1.88991	1.02144	0.98654	-0.492362	0.778903	0.655889	-0.178412	-0.261764	0.674108	0.303196	-0.892685	-0.54252	-0.242606	-0.201977	0.214439	0.0236503	-0.456505	0.307152	-0.0745801	-1.32299	0.32856	-0.223083	-0.716374	0.0190006
657959	1469	958	TRUE	FALSE	118	0	Nucleolus	-3.06602	2.63455	-0.499524	1.75616	0.138822	-1.21268	-1.51974	1.13097	-0.497444	0.961673	-0.722886	1.08991	1.37389	0.224324	-1.04953	0.119607	1.12597	-0.768937	1.01013	-0.775263	-0.341827	1.26229	-0.629351	-0.256878	-0.896642	0.94893	0.105733	-0.0469555	0.505599	0.893835	-0.289006	-0.720767	-0.183032	-0.0546081	-0.0846328	-0.518929	0.521724	0.307923	0.0150291	-0.370825	0.173744	0.109988
743729	1414	1042	FALSE	TRUE	118	2	Cell_periphery_2	4.90001	-0.285566	-0.783729	0.896269	-1.76611	-0.191799	-1.87751	0.15747	1.63251	-1.06257	-0.247519	1.11497	-0.982995	1.03445	-0.154568	0.399036	-0.744156	-1.17811	0.168924	0.909296	-0.244918	-0.196898	0.129107	-1.25119	0.316135	0.712199	0.22212	-1.97651	-1.24791	0.0439995	0.156637	-0.229212	0.570488	-0.813276	-0.252217	0.120034	0.257937	0.236755	0.264532	-0.155098	-0.102553	-0.748197
613873	1508	918	TRUE	FALSE	118	0	Nucleolus	-1.64143	3.01947	-1.21125	-1.86834	0.655866	-1.26984	-0.473067	-0.678935	0.381468	-0.431468	-0.231214	0.513568	0.670814	-0.569724	-0.188761	-0.00329954	-0.867704	-0.0118917	0.634512	-0.572956	0.469652	0.439566	0.888006	-1.01867	-1.06992	0.350254	0.161592	-0.291001	-0.769641	0.138958	-0.237983	0.175586	0.34604	-1.46298	1.11506	0.580201	1.12771	0.65765	-0.531008	-0.379954	-0.563009	0.543518
769095	1500	1068	FALSE	TRUE	118	1	Cell_periphery_1	3.84358	0.271067	0.554735	0.619168	0.543341	-0.108755	0.697	1.02734	-1.47638	0.248474	1.23877	-0.580976	0.257019	0.222987	-1.52217	0.493682	-0.497455	-1.67071	0.945761	1.231	-0.720154	-0.311918	0.88903	-0.327702	0.955966	-1.74366	-0.0648537	-0.229116	0.409926	-0.322343	0.815016	-0.0887618	-0.23118	-0.273806	-0.972224	0.0508655	-0.669404	-0.0162274	-0.321895	0.404401	-0.0957745	-0.25306
674881	1505	974	TRUE	FALSE	118	0	Nucleolus	-3.43515	3.03999	1.16261	0.258233	0.631433	-2.38951	-0.702411	-0.915828	-0.493404	-0.483409	-0.623891	0.0343526	0.8789	-0.717675	-0.665088	1.1713	1.1062	0.522596	-0.117789	-0.423137	0.671336	-0.346494	-1.2974	-0.741673	-0.350023	-0.545113	0.827716	0.356256	1.58052	0.292725	0.25154	0.476897	-0.0775432	-0.158455	1.31776	-0.516562	-0.068585	-0.207184	0.487683	-0.148328	-0.209112	0.13151
645866	1431	947	TRUE	FALSE	118	5	Nucleus	-4.56888	2.68816	0.332014	0.404502	-0.355603	-0.558563	1.01897	-0.805553	0.156725	0.561592	0.695571	0.620299	-0.630159	0.176741	0.10782	1.06101	-0.7749	-0.510571	1.26908	0.313316	0.359657	-0.878383	-0.146661	-0.221949	0.531182	0.998266	0.546846	1.06532	0.296869	-0.429974	-0.475162	-0.110489	-0.859355	0.360804	-0.321884	-0.431125	0.657986	0.203947	-0.648818	-0.0888978	0.148216	-0.579209
633749	1367	936	FALSE	TRUE	118	4	ER_mitochondria_2	2.77676	-0.287115	-2.30162	-2.09384	-1.05047	-0.0520758	1.76634	-0.82187	0.120032	0.0725493	-0.595701	-0.327675	0.312964	0.120034	-0.0999828	0.790006	0.128483	-0.528079	-0.669101	0.213112	0.215544	-0.709015	-0.14851	0.376563	-1.44158	-0.242724	0.435283	-1.01043	0.496077	0.617235	0.608742	0.477299	-0.900366	0.40653	0.292993	0.326776	1.3413	0.217619	-1.20541	0.204739	0.169144	-0.300377
589422	1420	897	FALSE	TRUE	118	1	Cell_periphery_1	3.60025	0.996779	1.85556	-0.282754	0.329815	-0.311881	-0.55544	-0.516134	0.0118804	-1.16022	2.15153	1.85395	-1.44113	0.920634	0.224608	1.49586	1.53967	0.332311	0.288214	-2.19482	-0.324515	0.477371	-0.0317388	-0.354601	1.31309	0.287823	0.27114	0.606886	-0.0034253	0.745162	0.266135	0.185213	-0.533605	-0.068333	-1.09929	-0.657962	0.311558	-0.119573	0.156809	-0.138514	0.336611	0.215254
629387	1484	932	TRUE	FALSE	118	0	Nucleolus	-3.83256	3.12862	-0.416355	0.886558	-0.60132	0.415769	0.138558	-1.11142	-0.426039	-0.377012	0.7005	2.5427	0.722689	0.118904	-0.477424	0.0946498	-1.34959	-0.470887	-0.0980348	-0.133761	-0.0807791	0.224615	0.754936	-0.150196	-0.269729	-0.476376	0.228586	-0.43714	-0.0547842	0.255418	0.235545	-1.11856	-0.708458	-0.616281	0.36041	0.456352	0.59263	0.0220941	0.497521	0.477783	-0.0308378	-0.025463
734115	1542	1032	FALSE	TRUE	118	4	ER_mitochondria_2	2.64684	-0.0854025	-1.31338	-1.24728	-1.46091	1.25552	-0.803508	-0.926021	1.16717	0.375225	0.553211	-1.39057	-0.896325	-0.644488	-1.70487	-0.472279	-0.545272	-0.239156	1.66645	0.180671	0.0797729	0.315045	-0.85869	-1.38799	-0.687379	-0.733496	-0.474632	-1.31507	0.319887	0.0878474	0.713409	0.0401066	-0.855244	0.381061	0.485473	1.05927	0.547051	0.494786	1.14515	0.860251	-0.297656	-0.680042
728947	1382	1027	FALSE	TRUE	118	1	Cell_periphery_1	6.2647	1.87709	1.8451	0.559291	0.728266	1.0507	0.0980042	-0.319937	-1.10436	0.326608	-0.551765	0.257345	0.923246	0.43644	-1.31091	0.11866	1.35693	0.421791	1.6766	-0.365815	-0.12158	-0.312141	0.599243	0.258069	0.347434	-0.431008	0.50715	-1.15314	0.349279	-0.314146	0.008244	0.0131181	-0.57077	-0.490815	-0.0485748	-0.0703112	-0.199128	-1.26915	0.21357	0.370296	0.359159	0.0507511
724944	1440	1023	FALSE	TRUE	118	1	Cell_periphery_1	4.91373	-0.637322	1.40391	0.328295	0.251488	-0.592063	1.13728	-0.899446	0.426683	1.09734	-0.697051	1.16688	1.77019	0.230173	-1.67478	1.09279	-0.122717	0.996838	0.112065	0.895829	0.656394	0.326712	1.02755	-0.736943	-1.04772	-0.888593	0.208266	-0.0287624	0.679394	0.573301	0.000126495	-1.06536	0.606469	1.064	-0.105877	-0.34172	-0.150724	-0.398604	0.25045	-0.539705	-0.301536	0.398838
705936	1354	1005	FALSE	TRUE	118	4	ER_mitochondria_2	1.4273	-0.533417	-1.67488	-0.205023	-0.988252	-1.31371	0.964045	-0.364714	-0.858497	-0.138128	-0.578474	-0.359458	0.188637	-0.958049	-0.0472825	-0.965478	-1.43349	-1.25761	0.0327002	0.625218	1.49708	-1.19934	-0.93411	0.639445	0.563184	-0.314271	1.02911	0.810759	1.10354	-0.921224	-0.388173	0.280313	0.148382	0.0269372	-0.164094	-0.538305	0.029918	0.406941	0.253647	0.0740144	0.245941	-0.963972
677913	1534	977	FALSE	TRUE	118	4	ER_mitochondria_2	1.97553	-0.840247	-1.67474	-0.0118984	1.25141	-0.631695	0.166792	-0.428061	-0.417245	-1.98086	0.221062	0.662055	0.822764	-0.912695	1.08585	-0.871011	-0.238638	0.12544	-0.987167	0.117619	-1.09181	0.869223	-0.30986	0.64204	-0.48385	-0.711533	-1.08427	0.369757	1.47729	1.57081	-0.717665	0.633582	0.0518753	-0.674802	0.0733875	-0.615193	0.65473	0.0933711	-0.0109199	0.238421	-0.418012	0.572771
621667	1448	925	TRUE	FALSE	118	0	Nucleolus	-2.94285	3.37248	-2.21478	0.525743	-1.23674	-0.541069	1.14459	-0.857573	-1.5101	0.0341759	0.525376	-0.190586	-0.776684	0.73505	-1.35718	0.0722945	-0.0865701	0.0479623	-0.686855	-0.612563	0.915162	-0.193593	0.886388	-0.57594	0.448398	-0.376115	1.20512	-0.883429	-2.26744	0.0278374	0.319992	0.0762346	0.161094	0.108218	0.155956	-0.245417	-0.286708	-0.283764	-0.313967	-0.180657	0.350105	0.127327
666488	1370	966	FALSE	TRUE	118	3	ER_mitochondria_1	-2.43822	-1.92396	-1.40348	1.75637	0.0350331	0.962266	-0.70763	-0.839817	0.310521	-0.673916	0.812175	0.172104	0.148017	-0.226305	0.115698	-0.671238	0.0774617	-1.22232	-0.825022	0.986081	0.122187	1.07221	-1.13048	-0.583596	0.189259	0.502419	-0.264005	-0.531943	0.0179331	-0.935468	-0.602178	-0.0930163	0.0124443	0.368734	0.742993	-0.0293763	-0.328112	-0.193449	0.749207	0.170588	0.166259	0.108538
620527	1411	924	TRUE	FALSE	118	8	Nuclear_envelope	-0.828521	-0.105144	0.193239	-1.67268	0.989708	2.24381	0.68786	0.487653	-0.891482	-0.136649	0.67624	0.331928	-0.686445	0.225762	-0.0477329	1.4951	0.0354173	1.80132	-0.355739	-0.142288	0.271886	-1.1207	-0.153463	0.53006	0.332828	-0.80165	-1.26484	-0.843829	0.0463536	0.527976	-0.359056	1.34308	0.790472	-0.224156	-0.38676	0.585378	0.0187001	0.256651	0.010473	0.532173	-0.185539	0.206867
661260	1484	961	TRUE	FALSE	118	0	Nucleolus	-3.94678	2.73367	0.302879	1.6054	-0.98681	0.279666	-0.1539	-0.563112	0.384368	-0.118755	1.71939	0.54329	0.122195	0.653857	-0.13746	0.333738	-1.12857	0.264315	0.0424509	-0.17241	-0.324495	1.01819	0.579403	-0.347555	0.160377	-0.273795	-0.134457	0.717468	-0.613935	0.378264	-0.16173	0.924256	0.306815	-0.0487953	1.00192	-0.0105259	0.061821	0.00809388	1.17799	0.575498	0.324038	-0.153992
672885	1503	972	TRUE	FALSE	118	0	Nucleolus	-4.47375	2.80923	-0.0186511	0.490642	2.27485	-0.862325	-0.424153	0.716659	0.263867	0.746739	1.11381	0.161978	-0.735263	-0.32364	-0.155933	0.115469	0.851238	-0.304096	-0.930978	0.678434	1.19546	0.111299	0.967014	0.997104	0.98371	0.465067	0.574141	0.388845	0.661004	0.10914	-0.223363	-0.738629	0.525832	0.094119	0.439747	-0.516335	0.297168	-0.0431039	0.0286255	-0.242437	-0.0394941	0.124052
683613	1363	983	FALSE	TRUE	118	3	ER_mitochondria_1	-1.46642	-2.52357	-1.70117	-0.448969	1.45134	-0.643905	0.808634	0.284286	-0.147629	-1.02226	0.851452	-1.12007	0.0415493	0.751063	1.18274	0.155909	1.07844	-0.203084	-0.404657	0.00237334	0.798938	-0.626657	1.58445	-0.792041	0.482601	0.542798	-0.537516	0.272438	-0.345976	0.512774	-0.999339	0.449431	-0.135781	0.204499	0.407636	0.627491	0.693335	-0.709924	0.0478942	0.0711027	0.328741	0.0968451
631552	1399	934	FALSE	TRUE	118	3	ER_mitochondria_1	-0.568629	0.156442	0.0962069	-2.08868	-0.0588347	1.86337	0.973423	0.50336	0.922713	0.860951	0.846071	-0.207245	-1.39099	-1.39007	0.399522	0.253205	0.404601	-0.905096	0.589807	-0.980143	0.266018	0.240365	0.292949	1.30774	0.838593	0.544217	-0.0511063	-0.625259	0.113393	0.477796	-0.070701	-0.132164	-0.742606	-0.459122	0.00425349	0.361982	0.0565511	-0.24253	-0.0823105	0.136697	0.175009	0.0760157
708204	1466	1007	FALSE	TRUE	118	7	Endosomes_golgi_1	-3.13463	-3.51886	1.8176	-0.847938	-1.14762	0.23083	-0.956914	0.660463	-1.55519	-0.817321	-1.11491	1.81844	0.207398	-0.722593	-1.22465	0.178404	0.340949	0.374336	-0.289554	-0.272761	0.0599535	0.128465	1.07756	-0.198172	1.17334	0.555663	-0.654464	0.459979	0.11184	-0.0335894	0.726786	-0.40256	0.00418087	0.659435	0.163131	0.161262	-0.203176	0.0444893	0.10551	-0.27553	-0.25924	0.406246
704991	1489	1004	FALSE	TRUE	118	3	ER_mitochondria_1	-3.95234	-2.03753	0.494448	-1.23629	0.83316	-0.821536	0.994365	-0.272331	1.16485	-0.808524	0.323814	-0.451006	1.28049	0.152141	0.435426	1.73758	-0.39193	0.720735	0.875869	-0.928512	-0.32848	0.983574	0.486772	-0.44594	-0.521772	0.745718	-0.371667	-0.946303	0.482633	-0.398424	1.6318	-0.63703	0.190285	0.791885	0.285501	-0.690266	-0.00853568	1.21158	-0.178149	0.0189335	-0.720879	0.275109
645890	1455	947	TRUE	FALSE	118	0	Nucleolus	-4.39595	1.75236	-1.13475	0.691057	-0.164481	-0.0334738	0.924463	0.656918	-1.39971	-1.61405	0.190945	0.181429	-0.476293	1.05187	-0.697219	-0.474086	0.926439	0.692589	0.659467	0.128964	-0.601904	0.0152808	0.372304	0.0673705	-0.656644	0.950536	0.689221	-1.14695	-0.388569	-0.0532575	-0.795651	0.795516	0.288193	-0.218747	0.141349	-0.172239	1.45912	0.354265	-1.18517	-0.445374	0.445198	0.180314
697453	1373	997	FALSE	TRUE	118	3	ER_mitochondria_1	-1.63345	-2.37574	-1.57904	0.0804838	-0.345547	-2.26743	-0.072237	0.739137	0.0989169	-1.13819	1.08927	0.252788	-0.736071	0.821091	-0.518559	-0.460579	1.21541	-0.364675	-0.191747	-0.918007	1.45272	-0.572679	-1.49049	0.512066	-0.664878	-0.705203	-0.536229	-0.318039	0.147041	-0.673184	0.650061	-0.641772	-0.138653	-1.06396	0.0839868	0.11289	1.30688	-0.203073	0.489139	-0.555342	0.376828	0.525489
609263	1477	914	TRUE	FALSE	118	0	Nucleolus	-2.34795	3.68583	-1.12305	-0.690629	-0.595606	0.822912	0.39492	-1.18373	-1.15246	0.334595	1.19849	-0.307798	-0.281427	-0.828603	1.74312	-0.570371	-0.869346	-0.302036	-0.288252	0.214522	0.701277	-0.783282	0.693691	0.585944	-0.605436	0.237734	-0.272096	0.585974	-0.225234	0.0394182	-0.0154583	-0.594642	0.778462	-0.534309	0.20879	-1.25442	-0.862839	0.0296967	-0.37781	-0.281952	-0.3986	0.479957
591742	1412	899	FALSE	TRUE	118	4	ER_mitochondria_2	2.75824	-1.105	-0.022073	-0.101586	-0.941893	1.78224	0.755309	2.12096	-0.998833	-0.0283405	-1.36469	-0.976727	0.462466	-0.290793	-1.26263	0.421508	-0.156821	-0.00579821	-1.16476	-0.81337	-0.344211	0.616479	-0.660991	-0.379207	-0.245505	1.56352	-0.391808	0.965119	0.859742	-0.314389	-0.533125	0.536479	0.373705	0.192196	1.33545	0.42621	0.487883	0.479126	-0.303944	0.409405	-0.458327	-0.122352
664365	1370	964	FALSE	TRUE	118	3	ER_mitochondria_1	-2.56167	-1.89531	-1.9529	-0.0574316	-0.747525	0.000618734	-1.04853	-1.67447	-0.828966	-0.0902566	1.11853	-0.545819	-0.285715	0.301288	-0.73163	-2.10352	-0.157206	-0.991683	1.02099	0.603669	0.379401	-0.59109	-1.99433	-0.299701	0.490475	-0.856156	0.294073	-0.790183	0.268092	0.200361	-0.708667	0.00178757	0.349249	-0.663489	0.0159667	0.371309	-0.0829795	-0.437331	-0.275605	-0.30228	0.727064	0.214363
679775	1411	979	FALSE	TRUE	118	7	Endosomes_golgi_1	-3.71792	-3.32548	1.24528	-0.750819	-0.283802	1.26544	-1.32813	-0.589433	1.4074	-0.00575122	0.0577707	0.842637	-0.38572	-0.416657	0.1667	-0.0868932	-0.0793056	0.2552	0.164805	-0.517755	-0.268712	1.02365	0.356369	0.102494	-0.5782	-0.501407	-0.0488728	-0.0199807	0.00264658	-0.100769	1.58646	-0.551208	0.49401	0.826145	-0.452966	-0.621361	0.643185	0.511945	-0.399118	0.357435	0.312143	-0.371404
680871	1523	980	FALSE	FALSE	118	5	Nucleus	-4.27818	-1.51891	0.498065	-1.20423	0.381556	-0.481559	0.488644	1.55053	-0.847136	1.60512	0.406921	0.344399	1.03223	-0.448631	0.312863	0.320606	0.0133052	-0.991688	0.928836	0.392328	0.634604	0.568146	0.661722	0.345327	-0.172127	-0.888872	0.64346	0.254579	0.712476	-0.0731339	-0.40918	0.918466	0.892862	0.204029	0.0250571	0.938129	-0.710019	0.211581	0.262245	-0.533434	-0.246726	0.497766
694631	1548	994	FALSE	TRUE	118	2	Cell_periphery_2	4.08301	-0.0747221	-1.50951	0.665819	0.35624	1.93133	1.04078	-1.17606	-1.18457	-0.513481	-0.550608	-1.22091	0.538	-0.522632	-0.604549	1.25929	-0.167773	1.36477	-0.2704	0.062756	0.0678597	0.0787753	0.238782	0.872507	-0.830537	-1.6209	-0.202579	-0.532155	0.407123	0.557282	-0.764048	-0.423667	-0.150412	1.27504	-0.164469	0.385219	0.496815	-0.607403	-0.189284	0.197684	0.278485	0.00924872
573399	1540	883	FALSE	TRUE	118	2	Cell_periphery_2	3.56281	0.0998366	-1.33538	-0.318458	-0.691416	-0.430676	-0.712138	-0.418185	0.39012	-0.293064	-0.156587	1.2283	1.67856	-0.24417	0.099031	-0.603411	1.37029	-0.521059	0.613514	0.523345	0.771944	-1.18763	-0.0799413	0.492769	-2.19395	0.452955	0.483856	-0.534921	-1.24047	0.586211	-0.921263	1.14337	-0.77086	-0.71229	0.133078	-0.296091	0.625007	-1.13645	-0.713121	0.0411298	-0.0447063	0.0483383
691496	1409	991	FALSE	TRUE	118	3	ER_mitochondria_1	-3.59456	-2.04508	0.120137	0.240134	0.164109	0.34272	0.399464	1.00569	1.666	1.89757	0.188611	0.2532	0.551165	0.728202	1.04998	1.05412	-0.198889	-0.0499646	1.16476	-0.583726	-1.05482	-0.0262418	0.220019	-0.721594	0.954648	0.310932	-1.13331	0.775677	0.380287	-0.105016	0.637668	-0.586849	-0.328578	0.112117	0.369902	-0.782278	0.377208	-0.813759	-0.580823	0.504472	0.13182	0.381756
752386	1517	1051	FALSE	TRUE	118	1	Cell_periphery_1	6.03323	-0.042956	1.30722	-0.886862	0.732159	-0.949668	-0.077508	1.04551	2.11974	-0.868103	-0.0851248	1.12228	0.290996	-0.364964	1.30319	0.0788593	-0.911117	0.485556	-0.0909561	0.527023	-0.421117	0.330973	0.532443	0.266818	-0.416345	0.422827	-0.37866	-1.58413	-0.122165	-0.774573	-0.296985	-0.170523	0.605371	0.841564	0.278944	-0.340865	-0.603053	0.472385	0.648074	0.671999	-0.691458	0.137044
753318	1462	1052	FALSE	TRUE	118	1	Cell_periphery_1	3.2817	0.0960006	1.13458	0.477049	2.63335	0.850445	-1.30886	-0.538946	1.08276	-0.757419	0.255038	1.31668	-0.122299	0.74089	0.93292	0.959525	1.81113	-0.591201	-0.913544	-0.333684	-0.261151	-0.0437124	-1.06046	-0.221962	-0.268049	-1.4257	-2.13977	0.999895	0.0125287	-0.41537	-0.260372	0.952726	-0.737487	0.237355	-0.35731	-0.413295	-0.0209055	1.18376	0.43083	0.116767	-0.279805	-0.413229
684688	1476	984	TRUE	FALSE	118	0	Nucleolus	-4.04441	2.63737	-0.903858	0.0840239	-0.0542255	-0.0740342	1.12139	-1.06388	0.978271	-0.148988	-1.62094	-0.152869	-0.921894	-0.77875	-0.380815	-1.09825	0.327579	0.22727	-0.853983	0.736967	-0.364635	-1.36173	1.06858	1.45366	-0.69288	-0.0983156	-1.1272	0.217369	-0.688982	0.141692	0.0523467	-0.48564	-0.507918	0.477032	0.212181	0.125189	-0.0278507	0.101594	-0.119196	0.923111	-0.0127227	0.528895
608139	1500	913	TRUE	FALSE	118	0	Nucleolus	-0.189639	2.19499	0.217007	-1.29851	-0.696228	1.35446	-1.49099	0.0772157	0.552075	-1.13858	-1.24724	-0.959862	0.0151995	0.515831	0.346777	-0.330156	0.403189	1.74568	-0.807313	-1.58951	0.704015	-1.74434	0.1759	-0.752282	1.38948	1.10688	0.209457	1.17645	0.251249	-0.096439	-0.707322	-0.557268	-0.566172	0.50531	-0.45217	-0.213867	0.743102	0.0947351	1.01144	-0.840591	-0.469193	0.104928
672780	1398	972	FALSE	TRUE	118	7	Endosomes_golgi_1	-3.68702	-2.85459	-0.337095	0.607028	-0.138579	-0.905686	-0.544914	0.469638	0.86435	0.445112	0.00747115	0.240972	-0.634292	0.633228	-0.219205	2.16335	0.654994	0.0318818	0.415053	1.3181	1.08938	-0.342994	-0.245483	1.81312	0.188073	-0.474404	0.00546199	0.371087	0.0408098	0.33258	0.357207	0.768681	-1.16526	-0.160712	-0.278056	-0.638363	0.168739	0.252775	0.31525	-0.0998885	0.234979	-0.436251
647083	1546	948	FALSE	TRUE	118	2	Cell_periphery_2	4.27389	1.21613	-2.11601	-1.36654	0.103284	-0.362846	-2.26844	-1.19644	0.119115	0.230649	1.07628	0.362044	-0.971602	-0.329502	0.671373	1.70547	0.287235	-0.744585	-0.97754	-0.977954	-1.41501	-0.621299	-0.566396	0.277684	0.146253	0.708767	0.254709	-0.178352	-0.278408	-0.491598	-0.773752	-1.00384	-0.322638	-1.09695	0.149783	-0.221539	-0.163858	1.0037	-0.22752	-0.388325	-0.0871286	0.328068
741856	1466	1040	FALSE	TRUE	118	2	Cell_periphery_2	5.78517	-0.231648	0.553849	2.38824	0.750553	0.975542	1.60956	0.0183744	0.358722	-1.14547	-0.597641	-0.50417	-1.25452	-0.817141	-0.908393	0.107107	-0.00139547	-0.151789	-1.38634	-0.516206	1.09637	0.227177	1.13264	-0.113221	1.00145	-1.02404	-0.496498	0.276144	1.19125	0.485685	-0.376687	-0.0989063	0.762208	-0.245509	0.262005	0.0199408	0.303552	1.60034	-1.07782	0.458032	0.156863	-0.412873
689620	1526	989	FALSE	TRUE	118	3	ER_mitochondria_1	-0.602435	-3.03706	-1.41839	2.16273	-0.0600274	-0.127506	1.00734	-0.751263	-0.949589	1.20398	0.0970149	0.503111	1.17899	-0.221579	-1.28281	-1.10774	-0.0276466	0.602658	0.9167	-0.118427	0.507361	-0.61918	0.115258	0.0654446	-0.778358	-0.396085	-0.614888	-0.0164944	0.237902	-0.745333	0.327673	-0.597698	-0.987819	-0.0260012	0.198972	0.467709	-0.322602	-0.523566	-0.251231	-1.01653	-0.768176	0.353018
584944	1493	893	FALSE	TRUE	118	4	ER_mitochondria_2	2.27922	-0.359273	-1.68143	-0.535463	-1.02042	0.485955	-0.235871	-0.906852	0.113426	-0.0262848	-1.34992	-0.0663091	1.11635	-0.301875	0.564316	-0.962058	-0.202507	-0.553822	0.29329	-0.097464	-0.91329	-0.515644	0.023972	1.47901	0.572734	1.47629	-0.3391	0.00353088	-0.900734	0.923289	-0.702139	0.317222	-0.299069	-0.63438	-0.846831	-0.670381	0.645025	0.0918628	0.658081	0.724846	-0.372861	-0.225007
656875	1473	957	TRUE	FALSE	118	0	Nucleolus	-3.71932	1.87342	0.101455	3.04167	1.33936	-0.363498	1.01555	0.479002	-0.535749	-1.43898	0.719563	-0.00461013	0.554258	0.805818	-1.81559	-1.11124	0.154698	1.48297	0.458602	-0.539065	-0.227173	0.692536	0.50258	-0.488298	-0.305283	0.255345	-0.283939	-0.370461	0.195143	-0.722535	-1.20279	0.460669	-1.34639	0.484116	0.6928	0.516577	0.345301	0.124334	-0.738378	-0.584575	-0.12654	-0.512668
618418	1536	922	FALSE	TRUE	118	1	Cell_periphery_1	5.42006	-0.894372	-0.568857	-0.398882	2.17346	-0.916657	0.0190743	0.478917	-0.484767	-0.616264	-0.280666	0.536288	0.78778	-0.913477	0.79298	-1.20088	-0.514606	0.627581	-1.52148	-0.994389	-0.327724	-0.074697	-0.0177051	-0.0177657	-0.476831	-0.489912	0.411735	1.35993	-0.0633632	0.646741	-1.01074	-0.324885	0.405115	-0.196382	0.621257	-0.713047	-1.00338	-1.19517	-0.793674	-0.0368337	0.956592	-0.574596
728066	1521	1026	FALSE	TRUE	118	3	ER_mitochondria_1	-0.742302	-1.59936	-0.89622	1.1015	1.31761	-0.424543	-0.505281	0.952788	0.412198	0.278513	-0.36352	-0.0232142	0.990598	0.775196	0.609716	-0.503979	-0.716458	0.148365	-0.893873	-0.914199	-1.12284	0.42696	-0.0488613	-0.889435	-0.59082	-0.242059	-1.81822	0.495377	-0.752885	0.0922213	0.275119	-0.5093	-0.180828	-0.412721	0.401227	0.577625	-0.690302	-0.804064	0.116314	-0.935335	-0.127792	-1.1673
744658	1408	1043	FALSE	TRUE	118	2	Cell_periphery_2	5.29435	0.652815	0.580544	2.73946	0.851533	0.0503929	0.758674	0.490001	0.0255841	1.20188	0.664508	0.559012	0.509283	0.610428	-0.784593	0.743571	-0.856121	-0.856349	-0.659539	-0.0379084	1.0965	-0.653763	0.585379	-1.29996	0.0869065	-0.460175	0.228059	0.877163	-1.81962	-0.653469	-0.209064	0.820308	-0.0248906	-0.361394	-0.258257	-0.421248	-0.235304	-0.481638	-0.196487	0.016619	-0.995194	-0.200241
731003	1421	1029	FALSE	TRUE	118	2	Cell_periphery_2	7.37523	1.38289	-0.828518	0.754689	-1.15363	0.566651	0.210129	-1.26929	-1.03079	-2.42942	0.0774635	1.14694	-0.313831	0.655809	0.648723	0.172303	-0.735319	0.350062	0.688647	0.419455	0.0344506	1.33152	0.445848	-0.661619	-0.0647094	-0.307022	-0.380546	-0.183511	0.777462	-0.127075	-0.252678	0.0963314	-0.209851	-0.902538	-0.157546	0.482698	0.414519	-0.135821	0.276441	0.497008	-0.0668504	0.934283
691490	1403	991	FALSE	TRUE	118	3	ER_mitochondria_1	-3.51806	-2.66192	-1.42178	0.286033	0.454588	0.634642	-0.537311	0.185509	0.826248	-0.847784	-1.07976	1.2881	0.390078	0.916782	-0.179479	1.7165	0.834724	-0.299954	-1.17393	1.27949	-0.667435	0.421268	-0.50028	-0.77659	-0.304069	0.0674488	-1.06762	-0.099863	0.754631	-0.16113	0.744446	-0.264079	-0.480298	0.138859	0.261173	-0.119795	-0.0684196	0.226001	0.0276985	0.711031	0.681466	-0.557369
602404	1540	908	FALSE	TRUE	118	2	Cell_periphery_2	4.37948	1.08217	-0.276505	0.832936	-1.30667	-0.0985614	0.928745	0.219279	-0.386947	0.0567714	1.72035	0.701414	0.610645	-0.655479	1.32892	1.12579	1.79138	-0.552481	1.25078	0.131633	-0.0272893	-1.9519	0.449801	-1.71796	0.334947	0.115244	-0.235924	-0.0713235	-0.892693	0.313125	-0.134068	0.989312	-0.271267	-0.206262	-0.0793908	0.0950799	-0.799956	0.0727351	-0.124781	0.0384246	0.0309487	0.269129
599998	1502	906	TRUE	FALSE	118	8	Nuclear_envelope	-0.856685	1.03152	-0.226592	-1.54196	1.07637	1.2826	1.70047	-0.147555	0.47097	0.422713	-1.46286	-0.695989	-0.239589	-0.292053	0.644856	-0.392677	-1.60866	0.847299	-0.698325	-0.184626	0.779308	-0.0157937	0.954129	0.388517	-0.709254	0.581632	-0.359807	0.422267	-0.590021	0.832008	-0.266026	-0.387105	-0.174114	-0.636781	-0.107255	-0.329315	0.310375	-0.209985	-0.92379	-0.560159	0.144917	0.692415
626045	1454	929	TRUE	FALSE	118	0	Nucleolus	-3.93847	3.34719	-1.25416	0.594845	1.17735	-1.02963	0.188079	-0.327753	-0.198004	-0.274378	0.259033	-0.799537	1.32067	0.26025	0.635936	0.850787	-0.237129	-0.827181	-1.36155	0.693157	-0.463602	1.13497	-0.0636094	0.309531	-0.226588	-0.303732	-0.127313	-1.31297	-0.980103	0.203637	0.923328	0.757991	-0.664324	0.0976091	-0.290788	-0.465046	-0.532445	-0.292478	-0.729223	0.288785	0.231575	-0.437474
759184	1533	1058	FALSE	TRUE	118	1	Cell_periphery_1	6.0236	0.119385	1.34503	0.801436	0.669699	0.831121	0.370735	-0.47428	3.009	-0.287618	-0.567849	-0.306067	0.297058	-0.398198	0.0756293	-0.571315	0.252282	-0.881298	-0.779738	-0.983754	-1.27982	-0.440353	0.581982	-0.751904	-0.500385	0.103114	-0.228512	0.0395641	-0.483406	0.111876	0.478965	-0.439373	0.187898	0.156811	-0.95237	-0.455741	-0.570817	0.142345	-0.895751	-0.564752	0.0986609	-0.284143
668687	1447	968	TRUE	FALSE	118	5	Nucleus	-3.6699	1.67066	0.222977	0.791775	1.40376	-0.0980774	0.755165	-1.09966	0.430861	0.822765	0.824194	1.63571	-0.179541	-0.504145	-0.221692	0.111378	0.542941	1.07024	-0.615684	-0.339937	-0.819813	0.170274	-0.22241	-0.199755	-0.208829	0.689623	0.118112	0.868032	-0.239813	0.199497	-1.36655	-0.294053	0.635317	-0.112471	0.570249	-0.0102352	-0.038105	-0.0659742	-0.244045	-0.00129724	0.0207089	-0.467562
704943	1441	1004	FALSE	TRUE	118	7	Endosomes_golgi_1	-2.6588	-3.6513	0.883099	0.308352	-0.344793	0.59138	-0.755013	-0.218039	1.12056	0.29576	1.44798	-0.414401	0.920861	0.576199	-0.0475383	-1.18066	0.916734	0.0120969	-1.30529	0.519637	0.141592	1.00313	0.484708	-1.19289	-0.121436	0.697138	-0.486987	-0.906806	0.874699	-0.490088	0.119391	-0.460168	0.910008	0.98876	-0.337197	-0.816978	1.13183	0.458056	-1.13586	-0.0719062	-0.447665	0.512113
591790	1460	899	TRUE	FALSE	118	0	Nucleolus	-2.27424	2.20019	1.21551	-2.55715	1.80617	1.70535	-1.53092	0.751147	-0.23748	0.880015	-0.31829	-0.607897	-0.240535	-0.479032	0.255598	-0.120678	-0.905323	0.534737	-0.472528	-0.151193	-0.729955	-0.127495	-1.42705	0.102693	0.0318687	-0.981751	-0.432037	0.346878	-0.156768	0.000995627	-0.71304	0.404405	-0.0746377	0.331939	-0.00733355	0.787454	1.03109	0.120336	-0.198667	-0.359719	-0.0992429	-0.111184
626075	1484	929	TRUE	FALSE	118	0	Nucleolus	-3.77217	2.9512	-0.545929	1.57107	-1.11547	0.803735	0.0799561	1.01149	0.301485	1.06956	-0.545984	-0.66466	-0.625223	-1.63544	0.00356067	0.868763	-1.98803	0.977654	-1.09326	0.247109	-0.727554	1.42432	0.0466414	-0.864789	-0.58153	-0.405205	-0.0466209	-0.0328514	0.582767	0.376076	0.251675	-0.171853	0.383945	-0.0407421	0.954344	-0.0780305	0.60467	0.0259951	0.963498	-0.204149	0.0561642	-0.183708
763063	1524	1062	FALSE	TRUE	118	1	Cell_periphery_1	5.508	2.02015	1.35697	-0.195751	1.03188	0.454284	-1.07715	-1.32106	0.894141	-0.30893	-0.911141	-2.18964	0.597051	-0.414527	0.896586	0.144921	-0.0036485	0.836813	1.36253	-0.473179	0.45594	0.62095	-1.01629	0.984392	0.583249	1.05345	0.728521	-0.253052	0.55002	-0.172485	0.566459	-0.660362	-1.18628	-0.899711	-0.148345	-0.0469378	-0.605286	-0.640613	-0.688973	-0.153908	0.0414317	0.293937
599897	1395	906	FALSE	TRUE	118	2	Cell_periphery_2	3.71097	1.37819	-1.47951	-0.913565	-1.37008	-1.25079	-0.439379	0.223735	-0.448263	1.12049	0.815397	1.43759	-0.178229	-0.947703	-0.28363	0.0841438	-0.724248	0.173978	-0.374724	0.0768717	-0.152013	0.417553	-0.600409	0.982624	-0.558287	-1.15226	0.754395	1.00794	0.362299	0.54042	0.56053	1.03109	-0.483686	1.24076	-0.536721	0.778192	-0.331341	0.423276	-0.0121599	1.18273	0.401734	-0.555382
741863	1473	1040	FALSE	TRUE	118	1	Cell_periphery_1	4.82622	0.799035	1.85078	0.107899	0.709277	0.161536	0.826107	0.0713428	-1.35725	-0.405685	0.534809	-0.359078	-1.31651	-0.41837	1.74931	0.530523	1.26526	-1.03142	1.11473	0.324931	0.292209	0.6044	0.869833	-1.06302	-0.936951	-0.895841	0.319505	2.44292	1.25617	0.367796	-0.0932856	0.494025	0.485171	0.502768	-0.105504	-0.700145	-0.856481	0.906739	-0.494643	-0.19146	0.246521	0.373951
649150	1397	950	FALSE	TRUE	118	7	Endosomes_golgi_1	-5.11884	-1.7261	-1.07514	0.451768	-0.0917675	0.978144	0.124475	-0.936151	0.596171	-0.0876865	-0.361364	-0.257587	-0.235881	-0.561956	0.143521	1.5263	0.821194	0.729981	1.1565	-0.530502	-0.950445	-0.0825652	-0.413166	0.601156	-1.0398	0.073857	0.630949	-0.0245226	-0.217054	0.327576	-0.408101	0.0269086	-1.11592	0.177302	0.553823	-0.0325616	0.365493	-0.355786	-0.11234	0.156845	0.481352	-0.136437
747569	1504	1046	FALSE	TRUE	118	1	Cell_periphery_1	4.61112	0.00860582	2.39052	0.121533	-0.195824	0.783575	-0.820525	-1.29273	-0.139057	-0.431378	1.59694	0.168513	0.332813	0.870269	1.28038	-0.569847	-0.546313	-1.05845	0.648633	1.14782	-0.565222	1.22633	0.229	-0.677964	-0.0716324	-0.161245	0.681986	1.18687	-0.153209	-0.801967	0.883626	0.16971	-0.356138	0.011018	1.15089	-0.036847	-0.638968	0.24971	-1.01283	0.204102	0.315438	0.124222
594163	1507	901	FALSE	TRUE	118	6	Cell_periphery_3	2.0602	-0.363466	0.555381	-1.73023	0.0172239	-0.932387	0.464623	2.41025	0.131849	1.03139	0.326614	0.457104	-0.974298	-0.857235	1.25419	-0.179433	-0.587789	-2.20187	-0.217086	-0.536933	0.267135	-0.228846	-0.71807	-0.208674	0.36913	-1.1736	0.580475	-0.0512484	-1.76575	-1.56543	0.149266	-0.533237	0.045106	0.209569	-0.0841898	0.252763	0.812333	-0.534636	-0.472751	-0.569289	-0.243708	0.0308046
559924	1543	871	FALSE	TRUE	118	2	Cell_periphery_2	4.63875	-0.895144	-0.45036	0.201268	-1.09124	0.321455	-0.0414937	0.944477	-0.895163	0.495882	-1.08279	0.963456	-0.396836	1.21809	-0.19368	-1.15725	0.180969	0.468104	0.728711	1.08989	0.14807	0.0285805	0.891479	-0.146416	0.819721	1.86614	-0.0968936	0.0412773	1.07978	-0.691547	0.0677638	0.794279	0.174933	2.75357	-0.226801	-0.266884	0.684464	-0.454493	0.436632	-0.112338	0.60239	-0.41963
630565	1535	933	FALSE	TRUE	118	2	Cell_periphery_2	3.85375	-0.99349	-1.79496	0.0955044	-0.893127	0.0332761	-0.682871	-0.769132	-0.144314	0.491474	0.609396	0.23191	0.764435	-0.536649	-0.985859	-0.900138	0.23321	-0.469876	-1.34689	-0.279166	-0.403188	1.47112	1.05695	-0.745998	0.388227	1.44377	0.845385	-0.126885	-0.818115	-0.351527	-0.388604	-0.465028	-0.22801	0.846709	0.200978	-0.497585	0.252035	0.138452	-0.963334	-0.120834	0.336917	-0.165435
633914	1532	936	FALSE	TRUE	118	4	ER_mitochondria_2	3.31801	-0.812253	0.187312	0.766552	-1.66239	1.10195	0.205269	-0.585874	1.43509	-0.257419	-0.0907235	-1.09849	1.77246	-0.340593	0.326302	-0.68308	-0.577628	0.817859	0.557059	-1.14607	-0.882446	-0.555287	-0.513614	-0.0997469	-0.473279	1.91331	-1.29869	-1.1304	-0.336311	-0.192409	-0.0703716	0.734136	0.172243	1.16791	-0.10956	-0.475875	0.245101	0.60369	0.383654	-0.658746	-0.368353	0.110515
760152	1528	1059	FALSE	TRUE	118	1	Cell_periphery_1	5.65765	0.687439	1.30907	-0.836094	2.00088	-0.919013	0.0657047	0.887145	-0.789581	-0.248658	0.600744	0.990375	-0.692088	0.625308	-1.35185	0.719205	1.34705	-0.521602	1.27589	-0.934749	-0.937949	-0.393179	0.985654	0.558173	-0.380566	0.00716486	-1.00842	-0.222104	0.25892	-0.192553	-0.485698	-0.153033	-0.0636776	0.338029	0.497398	-0.0298408	-0.120048	-0.199239	0.000621686	0.135804	0.250502	1.0136
655888	1553	956	FALSE	TRUE	118	2	Cell_periphery_2	5.45129	0.207748	-1.79991	0.446136	-0.674527	-0.779613	0.0308984	0.0517063	0.267201	-0.901715	0.692888	1.23177	-0.188493	0.509607	1.02005	-0.595171	0.168229	0.445253	0.719881	-1.37723	0.629812	-0.868124	-0.104919	0.0274805	-0.54864	1.15602	0.405356	-0.0990766	0.863381	-0.37034	-1.44841	0.182328	-0.0161408	-0.793346	0.00986546	0.0494051	0.246767	-0.502046	0.56617	-0.084314	0.579634	0.480489
608120	1481	913	TRUE	FALSE	118	0	Nucleolus	-1.04591	3.9589	-2.44802	0.458394	2.36997	1.58889	-0.513199	-0.15844	-0.348681	-0.0859276	0.041949	-0.983867	-0.471899	0.557075	0.0846819	-1.45425	0.498883	-0.37403	-0.00962806	0.408411	0.536934	-0.291317	0.936741	0.475885	-0.249093	0.753721	0.577132	1.10728	0.176064	-0.588934	2.06406	0.69825	0.0762701	-0.7021	0.645617	-0.246061	0.0746671	0.260519	0.4846	-0.487844	-0.211274	0.305625
668634	1394	968	FALSE	TRUE	118	7	Endosomes_golgi_1	-4.12958	-2.32378	0.195863	0.0929865	2.44903	0.819789	1.22287	-0.548723	-0.524294	-1.09567	-0.740225	1.7091	-1.12709	-0.755738	-0.438993	-0.660554	-0.466407	-1.17335	0.471634	1.03785	0.328143	0.377719	0.560527	0.445056	-0.231479	-0.582398	0.33129	-0.24487	0.416996	-0.512647	0.588496	-0.582511	0.0642151	0.100924	0.173999	-0.0512022	0.489542	-0.27258	0.0357801	0.529591	0.309928	-0.330982
740816	1395	1039	FALSE	TRUE	118	2	Cell_periphery_2	5.9029	1.99081	-1.33501	-0.296864	0.188192	-0.255015	0.271022	-0.207182	-1.34889	0.616413	-1.24581	0.558197	0.959596	0.153341	-0.900914	-1.40278	0.231321	-0.290095	2.57389	-0.317954	-0.257907	0.863813	-0.0638015	0.327868	0.913601	0.525218	0.0127926	0.402754	1.10175	-0.260309	-1.322	0.402995	0.58159	-0.344457	-0.425306	-0.524861	-0.286781	-0.805184	-0.713281	-0.104581	-0.281224	0.0144394
622841	1517	926	TRUE	FALSE	118	5	Nucleus	-2.14764	-1.47438	-0.269154	-1.07222	0.7726	0.883221	-0.603847	-1.04952	1.6126	-0.232239	-2.35365	2.28808	0.948993	-1.28296	-0.0619932	0.157268	-0.201217	1.87718	-0.484341	0.975072	0.349228	0.120781	-0.36045	-0.892386	-0.761475	0.975375	-1.12037	0.79323	-0.895951	-0.736136	-0.111627	-0.530955	-0.938643	-0.711569	-0.140636	1.1229	-0.756315	-0.309999	0.0655974	0.1976	0.26654	0.177171
736016	1485	1034	FALSE	TRUE	118	6	Cell_periphery_3	1.32392	-1.7653	2.34154	-1.11926	-0.456748	1.51678	-1.59435	0.902527	0.0946842	0.431971	-0.245522	-0.937264	0.209603	0.99597	-0.449209	0.455514	0.0342861	-0.638919	1.16574	0.891281	0.401279	0.059597	-0.139166	-0.542185	-0.814655	-1.71797	-0.087039	0.104869	0.0518471	-0.423633	-0.361438	0.124319	0.0736919	0.681445	0.377516	0.171486	0.96287	0.386969	-0.249117	-1.28195	-0.28766	-0.428599
684701	1489	984	TRUE	FALSE	118	0	Nucleolus	-3.42769	2.92964	0.759794	-1.18104	-0.772191	0.400563	0.403254	0.126441	-1.59698	-0.24707	-0.513392	0.0407229	-1.13192	-1.17225	-0.255851	0.139528	0.221769	0.361742	-1.10445	1.32567	0.667931	1.18064	1.08513	-0.235734	-0.0707455	0.414491	0.67508	-1.3198	-1.0396	-0.027752	0.197409	0.406068	-0.563477	-0.0580784	-0.336788	0.306939	0.86458	0.287069	0.272429	0.200851	-0.146384	-0.871706
670835	1491	970	TRUE	FALSE	118	0	Nucleolus	-4.08702	2.45282	0.122474	-0.840544	1.15227	-2.11089	0.204739	1.89267	-1.15529	0.425615	-0.0318225	-1.02765	-0.938335	0.373471	0.680052	0.0310162	1.04733	-1.59313	-0.940187	-0.263315	0.531753	0.40012	-1.09791	1.7529	1.31819	-0.885951	-0.526004	-0.763329	0.263282	0.675392	0.302191	0.190384	-0.569326	-0.0934138	-0.182464	0.689811	0.19724	-0.0203776	-0.210107	-0.0707899	0.260397	-0.282747
583734	1409	892	FALSE	TRUE	118	1	Cell_periphery_1	3.33962	-0.59314	1.18643	-0.456723	0.750364	-1.33729	1.86731	-1.78232	-1.24824	0.159294	0.392388	0.501678	-1.57147	-0.268798	-0.183734	-1.43185	-0.0395322	-0.324691	-0.0245414	-1.10045	-1.42524	1.72728	-1.11055	-0.466765	0.386871	0.134245	-0.283934	-0.12979	0.387594	-0.435713	-0.784345	-0.58319	0.592098	-0.63996	0.368768	-0.15259	-0.133351	-0.392038	0.174171	0.18507	0.149866	-0.130382
691474	1387	991	FALSE	TRUE	118	3	ER_mitochondria_1	-3.60599	-3.27847	-1.01488	1.50284	-1.67821	-1.13166	-0.771865	0.254508	0.227358	-0.575557	1.06727	1.82751	0.168791	-0.0237858	0.669789	-0.18198	-0.0338861	-0.349305	1.33227	-0.427022	0.732379	0.837567	-0.271688	0.0265148	-0.601402	0.0247405	0.513849	-0.669683	0.737029	0.00549577	-0.672779	0.165359	-0.696326	0.590367	0.378309	0.570676	-1.61102	0.326821	0.0366966	-0.156995	-0.0911337	-0.665977
575601	1433	885	FALSE	TRUE	118	6	Cell_periphery_3	1.90978	0.912152	1.40644	-0.645362	0.472979	0.540765	1.28172	-0.725938	0.941733	-1.22365	-0.349356	1.93733	-0.250077	-0.336191	2.24467	-0.618514	2.18561	0.215553	0.823389	0.544371	0.870301	0.743912	-0.298435	-0.857781	0.532872	-0.241148	-0.362215	-1.0566	0.500821	0.488671	-0.271998	-0.635737	-1.3311	-0.203356	-0.121596	1.26068	-0.303727	-0.0428133	0.163881	-0.227369	0.512433	-0.0821707
698501	1396	998	FALSE	TRUE	118	3	ER_mitochondria_1	-1.90238	-2.2457	-0.0886663	1.21582	0.350407	0.86354	2.05653	0.946608	-0.468591	0.646053	-1.39127	0.353787	-0.654764	1.64509	1.2109	-0.213838	-1.05472	1.26833	1.28352	-0.858455	0.0459981	0.0624571	-0.610235	-0.389919	-0.358156	0.240325	-0.0599791	-0.964485	0.780577	0.456632	-0.0468213	-0.0512706	1.2157	0.20388	0.312173	0.238693	-0.128023	-1.27293	-0.384101	-0.999863	0.389953	-0.0927409
699531	1384	999	FALSE	TRUE	118	3	ER_mitochondria_1	-1.3892	-3.42539	0.326473	-0.570777	1.17363	-0.90748	-0.856344	1.38378	-2.18496	0.355286	0.455486	-0.949873	0.587021	0.932392	-0.354096	-0.144531	-0.237163	-0.213032	0.0258079	0.706919	0.153303	0.910774	-0.132999	0.0200239	-0.339457	1.02376	0.564403	-0.400267	1.16755	-1.22513	-0.87528	0.79888	-0.408391	-0.00590319	0.455415	0.728027	-1.16718	-0.102405	0.484481	0.0429142	-0.125743	0.239503
647047	1510	948	TRUE	FALSE	118	0	Nucleolus	-2.7145	2.91739	1.38824	0.323955	-0.589882	-1.01114	1.11778	-0.43476	0.479824	0.483307	-1.8314	-1.55195	0.0758067	0.0113701	0.703354	-1.48159	1.7755	-0.400058	-0.00942597	-1.09706	0.806136	0.318927	-1.13443	-0.256981	1.98834	-0.774521	-0.459567	1.01129	0.450821	-1.13617	0.912351	-0.376049	-0.395355	0.0483432	0.354271	-0.232716	-0.274663	-0.102192	-0.857635	0.988059	0.0501338	-0.0428381
722875	1431	1021	FALSE	TRUE	118	4	ER_mitochondria_2	4.18515	-0.330812	0.518317	0.269085	-1.79403	-1.4969	-1.53427	-0.417204	0.657455	0.390434	0.578633	-0.414268	0.728762	1.91338	0.232295	1.16625	-0.123958	0.032305	1.49455	-0.927697	1.95297	0.0747714	1.50001	-1.24367	0.40552	-0.908225	-0.364594	0.302988	0.839894	0.982622	-0.344452	0.38067	-0.53716	-0.676349	-0.0564308	0.112216	-0.168597	0.726796	-0.386587	-1.20138	0.475708	-0.344625
689467	1373	989	FALSE	TRUE	118	3	ER_mitochondria_1	-0.635895	-2.76558	-0.319587	-0.654187	1.36683	-0.135945	-1.07865	0.295949	0.155108	-0.241052	0.585723	1.45293	1.66414	0.670204	0.50097	-1.25062	1.41581	-0.0575545	0.0611415	-0.585669	0.697626	-0.317248	0.379384	0.0733872	1.85173	0.535006	1.36991	0.33101	-0.702236	-0.529312	0.145929	-0.466262	0.0193534	-0.322368	0.253865	-0.937399	-0.411936	-1.01411	0.580493	-0.195294	-0.549891	0.11981
618343	1461	922	TRUE	FALSE	118	0	Nucleolus	-2.20274	4.46208	-2.02774	-1.43537	0.350501	0.288922	-0.407081	0.633999	-0.319191	0.617757	-0.902568	0.122799	0.650601	-1.05838	-0.103354	0.25727	-0.0891493	-1.38288	1.14762	0.739369	-0.0194266	-1.49137	0.857914	0.59808	-0.182173	0.101284	-0.306059	0.807922	-0.467569	-0.0465377	0.438125	-0.417917	0.14217	0.718963	-0.181904	-0.425136	0.365086	-0.0927378	-0.809816	0.26248	0.371962	0.563726
753303	1447	1052	FALSE	TRUE	118	2	Cell_periphery_2	4.93115	2.30547	-0.870012	-0.0869126	-1.31825	0.274608	-1.7129	0.328978	1.46449	-0.254434	2.02732	-1.49971	-0.670309	-0.00255564	-0.677137	1.01289	-0.406654	-0.253005	0.519593	1.54216	0.175349	0.534523	-0.548324	0.213695	0.204773	0.179517	-0.660473	0.178575	0.276918	1.20842	1.20345	0.0236094	0.850457	-1.50511	0.506043	0.0605745	0.0701858	-0.589657	0.368966	-0.293108	0.519313	0.0355901
702827	1474	1002	FALSE	TRUE	118	7	Endosomes_golgi_1	-6.00943	-2.56751	0.775109	-0.154724	-1.0792	0.361094	0.39026	-0.0904972	-1.5101	1.92491	0.304302	0.642741	0.00534909	0.441867	1.44098	0.0513728	1.55851	0.749727	0.753248	0.0480605	-0.377799	0.118008	-0.6755	0.255579	-0.558157	0.0773475	0.307169	0.477961	0.378425	0.148626	0.194534	-0.229429	0.43479	0.196498	-0.0893286	0.203078	-0.293257	0.148978	0.0599584	-0.203314	-0.326851	-0.00466933
686502	1349	986	FALSE	TRUE	118	3	ER_mitochondria_1	-1.67723	-2.8327	-0.7981	1.08749	0.20296	-0.100218	-1.0574	-1.58936	0.497358	-1.04042	-0.85748	-1.18651	-0.874919	1.54467	-1.11462	-0.601935	-0.72285	-1.36673	-1.01532	0.927822	-0.693414	0.208012	-0.404739	0.595692	-0.0262364	1.61687	0.979245	1.41571	-0.184554	0.556127	0.153925	-0.979124	-0.0749239	-0.115102	0.664429	0.230111	0.771062	-0.670684	-0.542651	-0.11758	-0.0744401	0.634274
736014	1483	1034	FALSE	TRUE	118	6	Cell_periphery_3	2.43398	-2.11986	2.82624	-0.626083	1.00523	0.0572214	-0.0649341	0.730136	-0.658231	0.671259	1.28655	1.74709	0.981447	0.752194	-0.837757	-0.383532	0.170336	1.40806	-0.0227994	0.615644	0.518696	-0.131788	0.0132265	-0.512868	-0.453733	-2.17155	0.632704	-0.839594	-0.506626	0.327867	0.0206619	0.844893	-0.253074	0.790121	1.24875	-0.295289	1.31338	0.0567761	-0.423145	-0.476971	0.858409	-1.06748
725977	1460	1024	FALSE	TRUE	118	4	ER_mitochondria_2	1.46779	-2.01519	0.139307	1.19209	-0.149834	-0.271582	-2.2389	-1.07471	0.841727	1.86056	-0.71229	-0.580092	-0.664203	0.190739	1.15589	-0.0514973	-0.307363	1.14572	-1.12308	0.888317	-0.388747	-0.963753	0.261941	-0.643317	1.4068	-0.590863	-0.743087	-0.295244	0.808745	-0.440327	0.891717	0.159358	-0.344418	-0.0874196	-0.00070667	1.27855	0.454278	-0.336507	-0.0559367	0.766916	-0.184277	0.152754
662278	1418	962	FALSE	FALSE	118	5	Nucleus	-6.71438	-1.92305	0.776553	-0.45983	-0.895556	0.0997137	-0.453298	-0.426401	0.52852	0.0632981	-0.228206	0.00252356	-0.276349	-1.05293	0.577748	0.0857069	0.248604	-0.026867	0.36346	0.0261489	-0.238361	0.1835	-0.534101	0.175946	-0.478512	-0.855847	0.398333	0.48948	0.0185686	-0.918878	0.366357	-0.040772	-0.539069	0.194222	-0.0776984	-0.202111	0.0802976	0.141636	0.208873	-0.562106	0.139109	-0.0352496
723945	1467	1022	FALSE	TRUE	118	3	ER_mitochondria_1	-0.533046	-1.01726	-0.140113	0.352314	-0.155115	0.0495936	0.112414	-1.12083	-1.36326	0.66966	-0.611591	0.162839	0.821626	-0.062582	-0.949863	0.175157	-1.47154	-0.476338	0.279674	0.379635	2.19194	-1.2418	0.706701	-0.1562	-0.0989444	0.705122	0.866713	-0.433515	-0.971236	0.950405	-0.0560557	-0.674986	0.272283	0.914711	0.60777	-0.14508	1.14781	0.0153376	-0.534928	-0.830982	-0.0404448	1.08286
645954	1519	947	TRUE	FALSE	118	0	Nucleolus	-2.34476	3.35173	0.257802	-0.957481	0.777858	0.472986	1.84731	-1.1283	-0.932465	0.259572	-0.152371	-0.346229	0.505551	0.504771	0.439979	-0.0771905	-0.512139	1.0445	0.242428	-0.259881	0.837416	0.723707	-0.562824	-0.290846	-0.761954	0.626378	0.865504	-0.019407	0.202527	-0.505144	-0.0279788	-1.00545	-0.179077	0.39568	-1.23276	-0.353045	0.323528	-0.206264	0.482805	0.141017	-0.429316	0.0922869
698612	1507	998	FALSE	TRUE	118	5	Nucleus	-4.55191	-2.04272	-0.546509	0.687946	-1.92066	-0.884991	-0.388017	-0.626683	0.190626	-0.255315	-0.814347	-0.649567	-0.585527	0.58104	-0.0089702	0.679014	-0.337151	-0.228251	0.586579	0.363258	-0.382093	-1.69969	-0.288487	0.0763657	-0.830332	0.232469	-0.069195	0.503135	-0.382505	0.728049	1.12311	0.0378514	0.00289575	-0.491006	0.0638149	0.507139	-0.305799	0.710276	-0.0412923	-0.481962	-0.730016	0.29219
732137	1551	1030	FALSE	TRUE	118	2	Cell_periphery_2	4.5329	-0.73231	-1.21739	0.915858	1.20536	0.376737	0.0754309	0.62257	0.592783	-1.03666	1.30327	0.209344	-1.62967	-0.588949	0.993518	1.14128	0.386487	0.669724	-0.822824	0.874363	0.316123	0.412454	0.829931	0.286093	0.573279	-0.921337	-0.00633788	0.303344	-0.300391	-0.0379014	-0.638088	0.691209	-0.32168	0.0937189	-0.512477	0.964002	0.744059	-0.247665	0.450884	0.443027	-0.755986	-0.569155
655860	1525	956	TRUE	FALSE	118	0	Nucleolus	-1.94329	3.00149	-0.295493	-1.17185	2.41424	0.952912	-0.855766	-0.591438	1.08669	-0.210468	-0.161317	-0.559347	0.254541	-0.647834	1.2552	-0.132564	0.313199	0.756887	-0.281307	0.964437	-0.464068	-0.123596	-0.296412	0.977162	-0.376211	1.275	-0.428605	0.340383	0.980442	-0.387724	0.542997	-1.23144	-0.145501	-0.123906	-0.0620863	0.763924	0.0260995	0.259733	0.451644	0.0808572	-0.342031	0.177251
579078	1421	888	FALSE	TRUE	118	1	Cell_periphery_1	3.9617	0.804505	2.15742	-1.35959	1.00656	0.166511	0.67942	0.150404	0.425131	-0.64412	-0.635796	0.494591	0.646835	0.195688	-0.795633	0.65877	-1.14002	-1.64257	-0.671865	-0.339686	1.22402	-0.0912943	0.0838663	-0.851599	0.631803	-0.126882	0.530829	0.179045	0.0321158	0.783241	0.187124	1.16042	-0.677165	-0.437981	-0.319849	-0.231563	-1.06804	0.26631	0.211842	0.389584	-0.199885	-0.0455406
720800	1446	1019	FALSE	TRUE	118	3	ER_mitochondria_1	-0.138757	-3.62693	-0.062622	0.599984	-0.65693	-0.913965	-0.672098	1.28716	-1.27504	0.223427	-1.05315	-0.440366	0.329153	-0.860701	-0.941518	0.258965	-0.362001	0.626152	0.788023	-0.0666952	0.754577	-0.243266	-0.413054	0.0313329	0.636867	-0.091229	-0.368079	-0.864633	1.16529	-0.225366	0.227036	0.542205	0.768116	0.755861	0.197917	1.03274	-0.0258704	-0.043943	0.0419568	0.541298	-0.370668	0.655163
619520	1522	923	FALSE	TRUE	118	4	ER_mitochondria_2	2.89681	-0.423399	0.613878	-0.430957	0.832891	-1.09611	-2.23126	-1.46348	0.870667	0.0494162	-0.0509253	-0.170156	1.16032	0.18466	1.52359	1.27856	-1.0148	0.884868	-0.811166	-0.192374	-0.170982	-0.650408	-0.133625	-1.00684	1.02158	-0.0364539	-0.610462	0.321457	-1.63866	-0.692542	0.481601	-0.933808	-1.44556	0.413377	-1.20942	0.0312535	-0.414817	-0.787255	0.0779056	0.539649	-0.201981	-0.0220543
590614	1453	898	TRUE	FALSE	118	5	Nucleus	-1.8889	1.63902	1.59646	-1.38301	0.731132	-0.282932	-2.31388	0.0399338	-0.0762846	-0.201435	0.317194	-0.953567	1.11467	0.935195	0.503026	0.869915	-0.617877	1.92171	0.0240006	0.905271	-1.19725	0.624128	-1.07716	0.417268	0.6599	-1.04126	-0.131083	0.594905	-0.597855	0.371202	0.375474	-0.775703	0.21566	-0.240408	-0.870655	0.202185	-0.0391918	0.102991	0.418779	-1.02613	-0.317434	-0.153732
634866	1380	937	FALSE	TRUE	118	6	Cell_periphery_3	1.63746	-1.24477	-1.12927	-1.31108	-2.53224	-0.679378	1.1527	-0.380837	-0.6864	1.55371	0.89822	0.606507	0.465479	0.516183	1.38622	1.52718	-0.143203	-0.864023	-0.643136	-0.597066	-0.422835	0.1271	-0.2801	0.852138	-0.45892	1.5003	0.558694	1.06309	0.285968	-0.461156	0.0315866	1.06054	1.30336	1.02704	-1.07566	0.164641	-0.15574	-0.780515	-0.342587	-0.793646	-1.08951	0.566848
682668	1380	982	FALSE	TRUE	118	3	ER_mitochondria_1	-1.07484	-2.91279	-2.25846	-1.74967	-0.405742	0.601119	-1.01742	-1.15832	0.672945	-0.623337	0.19491	0.322673	-0.435131	0.984583	-0.86984	0.423892	0.9838	-1.05804	0.457015	-0.116798	0.942851	0.712495	-0.876566	-0.0835887	0.607828	-0.116618	-0.55735	0.114544	-0.388746	0.29892	1.45618	-0.503306	0.405471	0.732538	-0.0547302	0.332484	0.712398	-0.505966	0.183083	-0.0246411	-0.31072	-0.0119659
633817	1435	936	TRUE	FALSE	118	0	Nucleolus	-4.5374	2.81572	1.07774	1.29225	-0.122064	2.59014	-1.0036	0.847274	-0.719303	-0.164779	-1.3291	-0.603312	0.232184	0.0827406	-1.48682	-0.317999	0.22088	-0.712615	-0.940645	-0.563521	0.0677228	-0.906008	-0.994522	-0.370313	-0.0806041	0.58935	0.114068	-0.076815	-0.251536	0.227926	1.05358	0.999479	-0.234267	0.394319	-0.0614378	-0.640146	-0.270303	-0.248564	-0.541484	0.545823	0.396567	0.912417
618311	1429	922	TRUE	FALSE	118	0	Nucleolus	-1.91058	4.17277	-0.681219	1.29007	-0.27703	1.20339	0.428293	1.33252	-1.19747	-1.38908	0.850376	1.11087	-0.519994	0.222292	-0.667663	0.396627	-0.409322	0.213034	-0.460112	-0.0129391	-1.05182	1.08181	-0.22183	-0.87417	0.501582	-1.24611	0.41073	0.499651	-0.037552	-0.49511	0.417453	-0.263959	-0.667877	0.706277	0.731831	0.0458826	0.211394	-0.206657	0.0421005	-0.229585	-0.0887831	0.253285
752396	1527	1051	FALSE	TRUE	118	1	Cell_periphery_1	5.05849	0.587765	0.853964	0.183597	0.0331764	-0.507646	-0.867679	1.04603	-0.884112	-0.0128366	1.10614	1.50471	-1.29934	0.952229	0.993716	0.75662	-0.150551	-0.287737	0.376095	0.421224	-0.126833	1.24846	1.42416	0.729553	-1.59788	-0.0253424	-0.114706	-1.54168	-0.0225975	-0.613774	-0.469435	-0.0362524	-0.157071	0.465751	0.519169	0.339786	-0.0272133	0.321899	0.845898	0.0190333	-0.207079	-0.0676494
610334	1396	915	FALSE	TRUE	118	4	ER_mitochondria_2	2.90151	-0.732532	-1.92965	-0.806115	-0.450097	-0.20902	1.40087	-0.700617	0.301744	0.648164	-0.531526	-0.137749	-1.09723	0.898367	-0.402289	-0.33058	-0.645216	0.693855	-1.22237	-1.47782	-0.232291	-0.034698	-0.659843	-0.320742	0.362992	0.128182	-0.304474	0.715815	0.40209	0.16825	0.376677	1.0032	0.639903	-0.874792	-0.757673	0.252387	0.0476784	0.208304	-2.22524	0.381682	0.000302627	-0.35644
647056	1519	948	TRUE	FALSE	118	0	Nucleolus	-2.78847	2.5149	1.19942	-0.443951	-0.563208	-0.183574	0.290352	0.37616	-0.0710627	-1.51481	-1.64435	0.594016	0.696752	0.155919	0.802884	-0.365142	0.0492195	0.105988	-2.0638	-0.562674	-0.0895175	1.33724	-0.495117	-0.0899482	-0.262963	0.432159	0.303888	-0.313869	-0.0658728	-0.350271	-0.1079	-0.771098	-0.596176	0.415335	-0.460139	-0.567051	-0.340387	-0.154794	0.242501	0.379614	-0.35915	-0.368043
743852	1537	1042	FALSE	TRUE	118	4	ER_mitochondria_2	2.24294	-0.760532	0.295612	2.60752	0.672575	-0.717984	-0.136136	0.845784	-1.01299	0.776086	0.54145	0.895611	-1.62561	0.101066	-0.323021	-1.89971	-0.356223	-0.441107	-0.021274	1.96994	-0.939643	1.04777	1.34113	0.463998	0.567659	0.102746	-0.675156	0.865917	-0.29021	-1.16478	-0.741305	-0.480136	-0.154494	1.26014	0.0765355	0.993768	0.303821	-1.05151	0.551935	0.0117848	0.306847	0.183424
715529	1395	1014	FALSE	TRUE	118	3	ER_mitochondria_1	0.300999	-1.4554	1.88976	-0.532643	1.04962	-1.66259	0.92466	-2.32498	1.44922	-1.03107	-1.10866	0.0982627	-1.09631	-0.608997	-0.90163	0.355341	-0.793927	0.58451	0.298436	0.896844	-0.654536	-1.06095	0.253958	0.770347	-0.917461	-1.22724	-1.10483	-0.468579	0.87391	-0.319727	-1.16115	0.198647	-0.20022	-0.869703	-0.0851471	-0.753531	0.968913	0.241879	-0.941633	-0.798467	0.162368	-0.16932
565534	1546	876	FALSE	TRUE	118	1	Cell_periphery_1	4.06275	2.25707	1.96593	-0.0208905	-0.0954902	-0.736876	1.8057	0.455196	-1.08527	-0.291789	0.872835	0.0688509	1.89651	0.91616	-1.47328	0.0513719	0.830487	-1.0333	-0.805513	0.0504312	-1.14255	-0.328932	-0.326371	-1.43123	0.566956	-0.251283	0.489901	0.809979	-0.389527	0.911935	-0.20176	0.380324	0.729666	0.318646	-0.0465851	0.441742	-0.454137	-0.452281	0.426296	-0.132867	0.0476106	0.0503861
616087	1454	920	TRUE	FALSE	118	0	Nucleolus	-2.37026	4.1965	-0.905614	0.774597	-0.0473934	-0.995262	-1.22728	-0.018549	0.828815	1.32059	0.741424	-0.81198	-1.06479	-0.997307	-0.851009	-0.614691	0.0825654	-0.437551	0.189745	0.188526	1.05503	-1.47025	-0.516547	1.82619	0.781348	0.449956	-0.946348	-0.167091	1.09912	-0.111154	-0.0983025	0.133883	-0.936192	0.551674	-0.042856	-0.062707	0.386642	0.235586	-1.19907	0.271814	-0.0980665	0.761519
698530	1425	998	FALSE	TRUE	118	7	Endosomes_golgi_1	-2.61503	-3.94277	2.40802	0.807113	-0.725301	0.265125	1.02818	1.54468	-0.369652	1.26153	0.391907	0.221264	-0.938773	-0.254657	-0.680342	0.318986	0.126716	1.09889	-0.22334	-0.603785	-0.473803	0.743954	0.919204	-0.406312	0.736906	0.273427	-0.698171	0.220541	0.431326	-0.361836	0.350877	0.254469	0.519609	0.485283	-0.679322	-0.621565	-0.15006	0.674194	-0.1947	0.364073	0.250415	0.395576
691557	1470	991	TRUE	FALSE	118	5	Nucleus	-5.30206	0.59225	1.8038	1.33585	-0.249514	0.882666	-0.104016	1.31111	-0.588787	-0.835327	1.37561	0.0908041	-0.497918	0.0726488	-1.04122	0.24599	-0.967301	1.24215	-1.43123	-0.0457465	-0.946716	0.528918	-0.10022	0.182302	-0.17896	-0.409507	-0.250976	0.0371155	-0.0744214	0.18702	0.273154	-0.136246	0.261818	-0.414139	-0.500834	-0.254413	-0.195999	0.365522	-0.225089	0.386944	-0.301939	-0.222978
600029	1533	906	FALSE	TRUE	118	2	Cell_periphery_2	5.19194	0.469251	-2.35104	-0.24609	-0.687636	0.208533	0.907381	-0.973608	-1.42421	-0.834311	-0.581217	1.27038	0.0461627	0.680657	-0.346831	-0.28725	-0.232048	-0.942005	-1.04066	0.210436	0.820691	-0.674333	-0.00629869	-0.478555	-0.389719	-0.238845	0.752534	0.0185131	0.616408	1.23991	-1.50841	0.481623	0.271629	0.816901	0.316663	-0.315347	0.0995277	-0.56085	0.0321879	-0.0565439	-0.0954336	-0.490604
618269	1387	922	FALSE	TRUE	118	4	ER_mitochondria_2	1.4583	0.0844948	-0.907966	-1.42268	-1.86844	0.751437	0.0751995	0.65029	0.0801264	-0.996345	-0.393035	-0.726443	-0.250989	-0.777853	-1.65386	0.345576	0.902224	-0.00893228	-0.748587	-0.973188	-0.783988	0.786198	0.642237	0.97101	-0.436543	1.43286	0.417954	0.403732	-0.938455	0.455698	-1.258	1.03349	0.94461	0.173333	0.286742	0.929085	-0.198443	0.369257	0.961014	0.0173335	-0.0953058	-0.577443
681821	1503	981	TRUE	FALSE	118	0	Nucleolus	-1.81632	2.9144	-0.168059	0.475527	-0.693922	-0.980743	-0.397497	-0.555773	0.226109	0.0768834	1.13807	2.01441	0.353232	-1.1614	-1.88889	-0.79997	-0.75429	1.36686	-2.05611	0.00289293	0.222785	-0.702946	0.355653	0.387816	-0.776604	-0.23412	-1.20997	0.637742	0.170665	0.416303	0.128015	0.669711	0.692446	0.208835	0.220731	0.281937	-0.304046	-0.0942241	-0.146618	0.276675	-0.0565298	-0.0107387
716650	1483	1015	FALSE	TRUE	118	3	ER_mitochondria_1	-0.440265	-2.89846	0.430765	0.891739	0.294376	0.742993	-0.0134045	0.147379	-0.124567	-1.28698	-3.00651	1.028	1.11059	0.45538	0.562436	1.26454	-1.37296	0.161003	-0.199577	-0.0676689	0.227987	0.278547	0.873942	-0.436753	-0.917349	0.0155765	0.592438	0.462945	0.532733	-0.21449	-0.712112	0.344565	1.53641	-0.373766	1.27625	0.423416	-0.389181	0.601892	-0.292725	-0.419697	0.414608	0.238314
738961	1486	1037	FALSE	TRUE	118	1	Cell_periphery_1	4.63434	-0.772975	1.74718	-1.85456	0.19513	-0.704104	-1.34776	-0.906839	1.73004	-0.264738	-0.887084	0.663374	0.115868	0.234011	0.271003	-0.400942	1.98388	-2.02897	-0.441001	-0.266703	-0.602337	-0.579792	-0.204712	-1.08402	0.216058	0.356177	0.941533	0.872857	1.14933	0.330493	-0.847623	-0.560254	-0.521286	-0.355793	0.0672587	-0.682636	0.558086	0.468237	0.105909	-0.121165	0.11743	0.412916
723936	1458	1022	FALSE	TRUE	118	3	ER_mitochondria_1	-0.264734	-2.2825	-1.49909	0.242457	1.28495	0.518101	0.548256	0.0888426	-0.389004	-0.207841	-0.508664	-0.672314	2.12695	0.459967	-0.589595	0.630546	-0.859295	1.28856	0.250727	0.950995	-1.72636	-0.752885	-0.995661	-1.0005	0.733364	0.32882	0.139646	0.323491	0.579815	-0.570057	0.924172	-1.28846	1.22901	0.818228	0.608885	0.412863	-0.205042	0.503753	0.124385	0.297703	0.371529	-0.490848
599961	1465	906	TRUE	FALSE	118	0	Nucleolus	-1.34992	4.57078	-0.0856672	0.354616	0.640805	0.986237	1.13088	1.69024	0.164071	-0.753012	-0.918003	0.378833	0.298426	-0.311163	0.235026	0.126225	-0.548013	0.412968	0.362923	0.0699563	0.508266	-1.57033	-1.12659	0.675374	1.16662	0.0594498	-0.171308	0.0696145	0.427323	0.159073	0.909078	-0.283405	-0.0570358	0.297382	-0.868634	0.24522	0.915867	0.232836	0.633286	0.117108	-0.479031	-0.4381
676900	1522	976	TRUE	FALSE	118	5	Nucleus	-4.24572	-0.176272	-0.281822	-1.12418	0.959241	-0.766277	1.53864	0.638407	-1.48038	-1.64585	-0.079017	-0.458439	0.818231	-0.704398	1.09822	-0.40815	0.302204	-0.130991	-0.368605	0.663903	0.230992	0.191168	1.06505	-0.756934	0.0896671	-0.425985	0.184028	-0.182192	-0.137335	0.0073273	-0.674816	-0.591457	1.14735	-0.218781	-0.585432	0.760586	-1.80754	-0.049063	-0.0914455	-0.0990055	-0.247406	0.479751
692460	1369	992	FALSE	TRUE	118	3	ER_mitochondria_1	-0.680459	-2.32825	-0.868231	0.229388	0.350063	0.00632938	0.387529	0.826206	0.585472	-0.839677	2.79127	0.0412164	1.12397	-0.0774844	-0.36623	-1.16432	-0.152103	-0.49274	0.297171	0.200626	1.67863	-0.0377962	0.701925	0.922672	0.271237	0.818611	1.45994	-1.32428	-0.179232	0.515273	0.26905	-0.587833	1.02107	0.295136	-0.521141	-0.957561	0.530011	0.0510936	0.611792	0.0198076	-0.916958	0.28296
674759	1383	974	FALSE	TRUE	118	3	ER_mitochondria_1	-1.85975	-2.89621	-1.60761	1.6266	1.21099	-0.5216	0.751504	0.417667	-0.382374	-0.335086	-0.00954343	0.738976	0.0265997	-0.69914	0.550289	-0.127531	-0.0353403	-0.868998	0.0320777	0.539002	0.19467	-1.06361	0.704453	0.900109	0.218664	0.148398	-0.0598317	1.12396	0.38165	-0.140606	0.939059	-0.0131444	0.320336	0.407772	-0.325775	-0.38893	0.503399	1.59064	-0.185458	-0.727309	-0.0492482	-1.30052
675846	1469	975	TRUE	FALSE	118	5	Nucleus	-5.0179	1.1006	0.125174	-0.165827	-1.03866	-1.34185	-0.435951	-0.74372	0.179016	0.362527	1.34979	1.26023	0.74145	0.355869	0.963817	0.439738	-1.18718	0.347931	0.806088	1.14166	-0.289006	0.248656	0.732655	-0.0142713	0.821012	0.426998	0.226317	0.708019	-0.609067	-0.320999	-0.436576	0.146602	-0.783094	-0.510427	0.465121	-0.615962	0.556955	0.404161	-0.111535	-0.499481	-0.227284	0.374712
721841	1439	1020	FALSE	TRUE	118	6	Cell_periphery_3	2.22848	-2.11313	2.53087	0.157373	-0.668402	0.411571	0.680888	0.966493	1.75611	-0.964271	0.804763	-0.207503	1.01629	-1.13737	1.07057	-1.32041	-0.935391	0.110751	0.235688	0.097658	-0.870248	-2.02724	-0.0365864	-1.16472	0.647248	-0.798589	1.03431	-0.0883971	0.908961	-0.634763	-0.143426	-0.190983	-0.0842854	-0.481921	-0.564373	-0.239177	0.173169	0.751628	0.0505204	-0.491932	-0.353097	0.524297
668585	1345	968	FALSE	TRUE	118	4	ER_mitochondria_2	1.69965	-1.3626	-1.53832	-0.646227	-0.64577	1.26162	0.474285	0.218856	1.31719	-0.64803	0.470899	-0.223586	0.169537	-0.331529	0.17108	-0.916915	-0.98819	0.673494	-0.297389	0.431473	-0.478102	1.45011	-0.0344213	-0.678393	-0.333952	0.0929209	0.967772	-0.275234	0.409479	-0.18051	0.396802	-0.394676	0.781733	-0.214687	0.67841	-0.217979	1.01645	1.58059	-0.506157	-0.442921	-0.529778	-0.386339
726020	1503	1024	FALSE	TRUE	118	3	ER_mitochondria_1	-1.54016	-2.65483	-0.669404	1.87477	0.15127	-0.0507201	1.32903	0.108541	1.13471	-0.90143	-0.311209	-0.455993	-0.709244	0.524142	0.713869	-0.153702	0.0613841	1.52644	-1.28338	0.208519	-1.52877	-0.0724135	-0.77919	0.562991	-0.0523755	-0.882404	0.696886	-0.0726554	0.130101	0.334621	0.540836	0.12279	0.400326	0.0446677	-0.247026	0.170487	0.0192692	0.73996	-0.248504	-0.776189	1.06419	-0.16881
718773	1516	1017	FALSE	TRUE	118	3	ER_mitochondria_1	0.0049161	-3.62381	-0.488997	0.548777	0.0240424	0.325866	-0.0973825	-1.00551	-0.199213	0.140203	1.03373	-0.526338	2.09224	-0.924275	-1.74375	0.373485	0.731565	0.202129	0.477544	-0.0629465	0.420762	-1.34063	0.610905	-0.072618	0.428272	0.0552292	-1.60823	-0.407171	0.076915	-0.621519	0.717565	0.725832	-1.04012	1.746	0.504845	0.300422	0.104902	-0.377637	1.33889	0.433424	-0.133693	0.395062
675743	1366	975	FALSE	TRUE	118	3	ER_mitochondria_1	0.298104	-2.74082	-2.35007	-1.99499	-0.190834	-0.55286	1.57371	0.363656	-0.00571369	0.465577	-1.04367	0.978502	-1.14735	-0.154752	0.667999	0.82617	-0.773926	-0.602105	-0.292112	0.837919	0.709855	1.40167	1.58207	-0.0898632	-0.478979	0.00449877	0.674454	-0.988646	-0.0929782	0.883939	-0.00849255	0.733576	0.548887	-0.171021	0.234596	0.102586	-0.29307	0.303511	0.364202	-0.0805606	-0.0328519	0.659771
612650	1421	917	TRUE	FALSE	118	8	Nuclear_envelope	-1.18816	1.85511	-1.73961	-2.07731	0.745454	1.48893	0.694753	-1.74682	-0.287276	-0.677643	0.050311	-0.700131	-0.581234	-0.560059	-0.29603	0.444387	-0.497758	1.16349	-0.0822183	-0.993547	0.536143	0.348923	0.428407	-1.33819	-0.666082	0.00610331	0.852649	0.92414	0.63557	0.43305	-0.371624	0.391811	-1.17729	-0.523765	0.645782	-0.494211	0.224207	0.505094	-0.235035	-0.560565	-0.420724	0.077123
716651	1484	1015	FALSE	TRUE	118	3	ER_mitochondria_1	-0.614016	-2.7409	0.183432	1.72599	0.399016	0.928637	-0.340442	0.197223	0.468315	-1.77799	-1.69582	1.7234	0.969221	0.761801	-1.41088	-0.615845	-1.58217	0.593909	0.670899	0.0161036	0.5561	-0.512236	1.23981	0.399689	-0.706698	-0.129387	0.169297	0.258062	0.698832	-0.187826	-0.245252	-0.448902	0.42219	-0.559866	0.370076	0.184589	-0.0777702	0.194618	-0.530878	0.0347602	0.469614	0.592159
730083	1510	1028	FALSE	TRUE	118	6	Cell_periphery_3	1.29951	-1.269	-0.573353	-2.456	0.245346	0.139201	0.306743	-1.20765	-1.58633	0.921519	-0.476272	1.39324	0.942298	-1.20484	2.13353	-0.533435	-0.0710968	-1.29821	0.0610082	0.534872	0.215904	-1.16324	-0.294537	-1.03487	-0.205066	-0.992757	-0.292207	-0.223963	-0.158743	0.129625	-0.0109629	-0.448415	0.978212	0.659047	0.492843	-0.439899	0.583385	0.645623	-0.233474	0.202682	-0.138093	0.100987
620552	1436	924	TRUE	FALSE	118	0	Nucleolus	-2.22299	3.25069	-0.826012	-0.264223	0.190836	-0.637473	-1.37641	-0.295663	0.0368883	0.704042	-0.328102	-1.00651	-0.519712	0.765788	1.91176	-0.0804904	2.50113	0.359064	0.186628	-1.71146	-0.656482	0.26176	-0.3589	0.104821	0.267197	-0.264995	-1.08382	-0.83997	-0.194155	-0.35137	0.249616	-0.526553	0.423262	0.548685	-0.135706	0.959029	-1.16833	-0.429909	-0.153612	0.0706484	0.0595235	-0.186016
757117	1419	1056	FALSE	TRUE	118	1	Cell_periphery_1	6.41953	0.230093	1.39836	0.714372	-0.46208	-0.950968	-1.37525	-0.252895	0.999828	-0.277214	1.65626	0.426967	-1.52381	-0.111508	0.0430146	-0.841828	0.571041	0.961886	0.769737	-0.832648	0.298134	-0.909867	0.129995	0.534871	0.068726	-0.179248	0.70827	-0.335695	0.100377	0.436555	0.380543	-0.392054	-0.587886	0.369467	-0.165124	0.44338	0.23115	0.0776069	1.12954	0.585589	-0.90943	0.0534132
726037	1520	1024	FALSE	TRUE	118	3	ER_mitochondria_1	-0.971047	-2.0366	-1.21058	1.21229	0.523321	0.372501	-0.471756	1.4571	-1.51257	0.0475585	1.66853	-0.222581	0.979128	-1.302	1.10087	0.957573	1.39069	0.568608	0.260593	0.147696	0.119997	-1.16236	-1.13553	0.165915	0.00254554	0.845988	-0.179154	0.364456	-0.00132674	-0.127039	0.664832	-0.644564	0.650942	-0.846503	0.502578	-0.0555854	0.245464	0.0890691	0.0920585	-0.298994	-0.645508	-0.665745
655799	1464	956	TRUE	FALSE	118	0	Nucleolus	-3.41276	2.30303	-0.718075	1.1089	0.336581	-1.45751	-0.0155731	0.229208	-0.631738	2.25641	-0.0947845	-1.80072	0.0382853	0.485111	-0.128387	-0.744067	0.519145	-1.20167	-0.536024	0.113571	0.529092	1.60291	-0.165531	0.39608	0.920908	1.73083	-0.252794	-0.0267387	0.946132	0.194982	-0.43034	-0.756804	0.0108319	0.056497	-0.158535	-0.282844	-0.151344	-0.540266	0.64553	-0.55657	0.344544	-0.294841
673836	1457	973	TRUE	FALSE	118	0	Nucleolus	-4.55166	1.6421	-0.222522	2.24146	-0.0787334	0.813156	0.813736	0.344951	-1.0745	1.55803	0.387696	1.37683	-0.565363	-0.244753	0.048207	0.316585	-0.287539	0.244671	1.13017	-0.54019	0.193095	-0.184027	0.561739	-0.858119	1.03943	-1.63282	0.529503	0.719387	-0.239542	-0.113368	-0.180145	0.581058	0.509503	0.255103	0.0419454	-1.05467	-0.452705	-0.055621	-0.292358	-0.264847	-0.0569388	-0.627853
643696	1470	945	TRUE	FALSE	118	0	Nucleolus	-4.47891	1.82456	1.67138	2.04057	-1.17397	0.213422	1.28271	1.35892	-1.21318	0.679586	-1.03131	-0.901385	0.0319914	0.083559	-1.97861	-0.309403	-0.0727518	0.336604	0.527563	0.098653	-0.271377	-0.467302	0.374085	0.639757	0.610925	-0.0740482	-0.204871	0.314873	0.449495	0.225607	0.250317	0.0194078	-1.39489	0.29992	-0.518718	0.277383	0.632292	0.191682	-0.721338	0.65853	0.21789	0.747844
574475	1479	884	FALSE	TRUE	118	1	Cell_periphery_1	3.69812	-1.64911	2.06994	-2.35048	1.1072	0.620501	1.15527	1.03359	-0.113066	0.269772	-2.21642	1.2716	-0.65009	0.450641	0.487159	-1.04829	-0.290662	0.543178	-0.192624	-0.426078	-0.462928	1.17164	-0.0632491	1.39394	0.38046	-0.805441	-0.877172	0.200502	0.259118	0.0530602	0.541859	-0.135625	-0.899131	0.44001	-0.588991	-0.601197	0.593949	-0.746478	-0.612921	-0.139505	-0.714051	0.0329514
742847	1488	1041	FALSE	TRUE	118	1	Cell_periphery_1	4.60307	0.768622	1.75238	0.213798	-0.125238	-1.35864	-0.356634	-1.79824	0.484992	1.37516	-0.681502	0.679572	-1.89077	-0.0646176	-0.561762	-0.572988	1.04812	1.50503	1.21323	-0.184035	0.175217	-0.357526	0.278014	-0.30715	-0.977778	-1.54227	1.44759	0.339847	-0.455047	-0.361921	-0.352409	-1.52115	-1.03122	-0.577751	-1.07173	-0.706855	-0.293158	-1.11126	0.131802	0.0129155	-0.17421	0.359171
709279	1479	1008	FALSE	TRUE	118	7	Endosomes_golgi_1	-3.31538	-3.72473	0.455738	-0.687948	-1.30199	1.01395	0.446879	-0.687136	-0.00358567	-0.197493	-0.337335	-1.02081	-0.245081	1.45239	-1.79086	0.0256808	-0.482878	-0.527795	-1.72665	0.684142	-0.301565	0.810596	0.330182	-0.892105	0.555272	0.401318	0.314486	0.140098	-0.290173	-0.479962	-0.368382	-0.474227	-0.710873	0.693638	0.0116843	-1.02266	1.03209	0.303565	-0.055039	0.663989	-0.18512	0.219016
743834	1519	1042	FALSE	TRUE	118	4	ER_mitochondria_2	2.50532	-1.24179	1.43596	0.852614	-0.177309	0.062586	-0.38618	0.711617	0.0830102	0.635274	1.49004	-0.021858	1.19075	-0.0673241	0.0951464	-1.04047	-1.01143	0.241985	-0.317772	0.171826	0.265856	2.17089	2.18054	0.752495	0.148604	-0.620678	0.0669989	-1.45317	-0.0952918	-1.06209	0.43756	-0.0889402	0.847862	-0.0871712	0.734309	0.00822735	0.665076	-0.976718	0.428749	-0.504449	0.355012	0.500449
677714	1335	977	FALSE	TRUE	118	4	ER_mitochondria_2	1.88891	-1.55379	-0.923007	-0.440936	0.375135	-0.306722	-0.215809	-0.334269	0.541786	2.05168	1.25695	-1.06227	-0.158674	1.05201	1.08856	-1.35223	-1.01635	-1.48964	-1.15329	-0.679184	0.426686	0.424144	-1.23691	-0.598117	0.886878	-0.107912	-0.267037	-0.729632	-0.0738393	-1.0542	-0.128198	-0.522859	-1.54563	-1.38888	-0.361759	0.548602	0.10354	-0.267442	-0.623468	-0.298949	0.563146	-0.638245
659101	1516	959	TRUE	FALSE	118	0	Nucleolus	-3.07914	2.20215	1.10235	-1.14483	1.21739	0.354027	-0.460985	0.403526	-0.960844	-0.671522	1.54778	-1.08561	1.35565	0.799594	-0.221319	-0.457089	-0.605719	-0.517253	-0.921307	-1.67061	0.638868	-2.13419	-0.162073	1.40686	-0.22412	0.880186	-0.674302	1.40516	-0.0590325	-0.163962	-0.199252	0.00425433	0.156649	0.247702	-0.554086	0.517208	-0.302357	-0.0716737	-0.20994	0.701576	0.082233	0.124499
575622	1479	885	FALSE	TRUE	118	6	Cell_periphery_3	2.83215	-0.855364	1.90422	-2.69527	-1.00631	0.647784	-0.268134	0.00145636	0.552629	0.0139316	-0.112624	0.743363	0.602158	0.354974	-0.431769	0.431719	-0.37676	0.825738	-0.283581	-0.897066	-0.0903205	0.866301	-1.49173	0.891879	-0.314926	0.313371	-0.698721	-0.619741	0.429691	0.193039	-1.11282	-0.228392	-1.00237	0.33366	0.59085	-0.0849798	0.28166	-0.720123	-0.777547	-0.158427	-0.472326	-0.146022
683620	1370	983	FALSE	TRUE	118	3	ER_mitochondria_1	-1.81311	-1.41198	-2.12923	-0.62412	-0.815824	-0.33147	1.52452	0.0768043	-0.209259	-1.05109	-0.793431	1.23709	-0.223255	-0.41619	1.8463	-0.476558	0.31123	-0.0412754	1.66827	0.953835	-1.06505	-0.397324	-0.867125	0.590867	0.567037	-1.3897	-0.0529553	0.10674	0.691198	-0.145375	-0.0190363	0.0502605	-0.15649	-0.248106	0.619427	0.182187	0.738784	-0.883515	-0.431979	0.790022	-0.0838481	0.105925
621773	1554	925	FALSE	TRUE	118	1	Cell_periphery_1	7.04003	1.55304	1.90442	-0.649204	-0.263883	-0.290158	1.42235	0.415405	0.212094	-1.24715	-0.165846	0.384862	-0.167408	-0.43816	-0.674626	-1.04466	-0.534258	-0.369953	-0.0393386	-0.414861	-1.21969	-0.775227	-0.00910424	-0.261421	-1.32374	-0.153039	0.250114	0.596507	-0.328809	-0.44728	0.0748417	-0.907288	-0.398789	1.05323	0.294557	0.169324	0.538453	-0.449863	0.322382	0.690427	-0.145485	0.567175
618287	1405	922	FALSE	TRUE	118	4	ER_mitochondria_2	1.61444	-1.15729	-2.39192	-1.57779	-0.682741	0.296162	1.27826	-1.39347	-1.56341	-0.40431	-0.545807	1.50497	1.51748	-1.64651	1.12661	-0.985118	0.563737	0.0917513	-0.272961	-0.298871	0.313896	0.0281197	0.146884	1.01362	-0.0652852	1.62654	1.07425	0.74671	0.468741	-1.30939	1.51914	0.362683	-1.14159	-0.0658511	-0.68961	-0.872633	-0.460622	-0.590255	-0.469344	-0.182207	0.0718221	-0.593637
706050	1468	1005	FALSE	TRUE	118	7	Endosomes_golgi_1	-4.38825	-2.58825	1.52736	-0.819376	0.0968462	-0.555364	0.267208	-1.0678	-2.04713	1.57791	1.35265	-0.337951	0.500264	0.471837	0.986193	0.948477	-0.677984	1.41035	-0.716917	-0.436083	-1.14756	0.196089	-0.306335	0.328668	-0.851993	-0.926112	0.720121	-0.461196	-0.0525111	-0.991015	0.247762	-0.299754	-0.37462	-0.331424	-0.608582	-0.217388	0.0994174	-0.203196	0.435033	0.0923426	-0.133231	-0.136518
627227	1546	930	FALSE	TRUE	118	1	Cell_periphery_1	4.33504	0.870587	1.71693	-0.71536	0.987708	-0.188029	-0.0913062	1.00134	0.414253	0.852169	-1.72153	-0.622682	-0.213489	1.24297	-0.980944	-0.0270468	-0.969116	-0.701105	0.491137	-0.367355	1.55477	0.575553	-1.12423	-1.11101	0.161789	0.0472913	-0.262484	-0.655255	-1.24292	1.34986	-0.128389	-0.262662	-0.0480155	-0.156228	-0.439628	-0.10882	-0.0856641	-0.108734	0.17529	0.295929	0.82762	-0.263108
608027	1388	913	FALSE	TRUE	118	4	ER_mitochondria_2	3.77055	0.251869	-1.82161	-1.99368	0.325077	0.228229	1.24086	1.38071	0.537205	0.672835	-1.12706	0.991101	0.0624889	-1.03341	0.745321	-0.60205	0.739025	0.186883	0.528297	-0.604383	1.12038	0.00386282	-0.318081	1.36102	0.261247	-0.938043	0.758854	0.240216	-0.941039	0.512933	0.130271	0.47993	-0.15184	0.724741	0.360728	-0.148777	-0.866939	0.00720998	0.815707	0.120576	-0.0949271	0.208093
681875	1557	981	FALSE	TRUE	118	2	Cell_periphery_2	3.61893	0.25371	0.33974	-1.17375	-0.765276	1.13877	0.698628	-0.450182	1.18645	-0.517941	-1.32287	-0.103139	0.338565	-0.57329	0.801176	2.26855	-0.800675	0.0160188	-0.718785	-0.513745	0.595721	0.596797	-0.893651	-0.0800251	1.19672	-0.358771	-0.723905	0.0663838	-0.0630841	-0.641121	-0.219439	0.104498	0.0416055	-0.197243	-0.0859683	0.687451	-0.824376	0.63481	-0.702894	-1.13021	-0.385086	-0.141295
706081	1499	1005	FALSE	TRUE	118	3	ER_mitochondria_1	-3.30797	-2.87547	-0.789833	-0.498371	0.0590531	0.430291	-1.66501	-1.29645	-0.335784	0.721841	-1.22912	0.98032	0.363771	-0.00847487	1.94565	0.128828	-0.0569154	0.104599	-0.320347	0.293412	-0.111516	-0.0430948	0.341053	0.672207	-1.05448	0.100009	0.360586	-0.128307	0.168062	0.0764073	0.181565	0.24214	0.432898	0.186404	-0.390707	0.317142	-0.144139	-0.625629	-0.404552	-0.517692	0.339655	-0.0953818
754219	1393	1053	FALSE	TRUE	118	2	Cell_periphery_2	6.19225	0.855494	-1.11842	0.798782	-0.202731	2.77238	1.42076	0.152996	0.0885984	-1.47738	0.249779	-1.03878	-0.778166	0.256708	-0.0540936	-0.486566	0.420231	0.839444	-0.499893	1.63127	0.0894477	-0.08319	0.339927	-0.260854	-0.367192	0.209506	-0.554511	0.43684	0.249922	0.030832	0.316041	-1.07204	-0.553049	0.538829	0.429229	0.946541	-0.436095	-0.937157	-0.50131	0.0165153	-0.0944497	0.232444
751356	1456	1050	FALSE	TRUE	118	1	Cell_periphery_1	4.13507	1.95326	0.653659	-0.759124	-0.430521	0.303134	-2.12905	-1.954	-0.0803885	-0.777266	0.856688	-0.188757	-0.975109	0.399073	0.142228	1.18062	1.36575	-1.05975	1.57561	-1.9669	-0.141104	-0.417613	0.300299	-0.296404	-0.340297	-0.724229	-0.285403	-0.00757333	-0.386082	-0.652598	-0.755323	-0.441846	-0.0575706	0.0789261	1.17422	0.00794065	0.902508	0.0398041	1.02079	0.175691	0.239606	-0.0701139
749415	1447	1048	FALSE	TRUE	118	2	Cell_periphery_2	4.64768	-0.515404	0.259201	1.12027	-0.524786	0.214033	-0.431871	-0.797529	0.354015	-0.812727	-2.27598	0.066769	-1.63567	-0.618107	0.388037	1.12309	-0.609677	0.0503829	0.0961542	0.238611	1.33911	-0.409178	1.42764	0.108727	-0.223977	0.813285	0.847746	-0.562208	-1.35574	0.356389	0.897963	0.993755	0.0567248	-0.0242007	-0.21463	-0.271193	0.208868	0.715419	-0.441131	0.102247	0.280424	-0.785091
661178	1402	961	FALSE	TRUE	118	7	Endosomes_golgi_1	-4.19034	-3.39311	0.05273	-0.848752	0.1647	1.09394	-0.512673	0.769195	1.22766	0.919272	0.542296	0.0171139	-0.979016	-1.66687	-0.19362	-1.08537	-0.494534	0.0722546	0.947967	0.923477	-0.13907	0.961982	0.0303998	-0.293814	-1.11329	-0.384762	0.321512	0.459186	0.0563428	-0.0952636	0.306491	-0.184618	0.471139	0.521924	-0.498326	0.0476847	-0.162184	0.43347	-0.296754	0.526791	0.70917	0.0839586
679884	1520	979	TRUE	FALSE	118	5	Nucleus	-4.77752	0.719062	-1.73978	-0.691443	2.10444	0.951195	-0.556585	-0.735425	-0.861303	-0.371238	-0.551108	-0.994418	1.29913	-1.40558	-0.0841063	-0.552023	1.01714	-0.550006	0.634263	1.3236	-0.130146	0.880344	1.07842	0.578582	-0.782223	-1.24995	0.0997975	0.44203	-0.176112	-0.466817	-0.197453	-1.10855	0.570652	-0.23356	-0.368184	0.558821	-0.815479	0.179399	0.228553	0.560596	-0.166527	0.171294
753350	1502	1052	FALSE	TRUE	118	1	Cell_periphery_1	4.35458	1.04499	1.14861	0.00556752	0.598658	-0.464284	-0.736408	-0.642863	1.0036	1.39034	1.90412	-1.6878	0.0763353	0.395021	-0.209259	0.409854	-0.240802	-0.352731	-0.617339	1.60198	1.59244	-0.082047	-1.02105	0.079785	-0.803769	0.406259	0.775875	0.0290174	-0.934551	-0.570715	0.665027	0.766796	-0.13454	-0.15765	-0.0365742	0.299875	0.656667	-0.0656006	-0.200395	0.252557	0.381126	-0.255973
678899	1529	978	FALSE	TRUE	118	6	Cell_periphery_3	1.12613	-1.2707	-0.274557	-0.416654	0.262713	-1.5421	-0.0949307	-0.249433	2.41245	0.59137	-1.2112	0.879933	0.289789	0.204639	1.13862	-0.0281885	-0.592684	-1.19375	-0.017008	-0.684382	0.276829	0.772689	0.105599	0.106227	-0.665141	0.0900028	-1.36423	1.49119	1.34149	-0.451934	0.524619	-1.06597	0.91164	-0.29486	-0.10308	-0.0075768	0.0520253	1.18821	-1.09748	-0.159305	-0.0631867	0.523536
647987	1345	949	FALSE	TRUE	118	4	ER_mitochondria_2	3.95332	-0.779997	-1.9028	-2.17494	-0.461729	-0.214757	-0.820608	0.393423	-0.442302	1.16847	0.821315	0.607015	-0.547389	0.509666	-0.030386	-1.92064	-0.902848	0.154512	-0.052007	-0.353822	-1.30616	1.76507	-0.0658677	-0.84774	-0.65898	-0.697441	0.598509	-0.383721	0.532376	-0.142605	-0.18568	0.0589008	-0.220452	0.470825	1.13547	-0.23076	-0.0984123	0.827939	-0.442185	-0.397153	-0.0843836	0.904954
638294	1491	940	TRUE	FALSE	118	0	Nucleolus	-5.29022	2.90997	0.471646	-0.062373	0.495298	-0.505046	0.409187	1.00765	1.09871	-0.187859	-0.0670225	-0.133353	1.01634	0.152819	0.0397805	0.691695	0.0746315	-0.677979	0.316532	0.43071	-0.212702	0.132512	-0.581726	-0.111815	-0.686399	0.438774	1.09671	0.570777	-0.638981	0.068506	1.13725	-0.274473	-0.377934	-0.436954	-0.389018	-0.202437	-0.176458	-0.174896	-0.00280022	0.434886	0.0837546	-0.184882
696481	1417	996	FALSE	TRUE	118	7	Endosomes_golgi_1	-2.16583	-4.53297	0.608988	0.222853	-1.00063	0.396859	0.90423	1.10421	-0.571112	-1.16957	-0.273406	-0.0906523	0.825467	-0.566507	0.222902	-0.879824	-0.2891	0.65582	0.484549	-0.153501	0.0633969	-0.637057	-0.102173	0.644895	-0.799433	0.582858	-0.453427	-0.0897258	0.0827895	-0.12566	0.8149	0.292308	-0.0836044	-0.27892	-0.009458	-1.23653	0.100537	0.26987	0.13333	0.449124	-0.781316	0.3165
683592	1342	983	FALSE	TRUE	118	3	ER_mitochondria_1	-1.83292	-0.712317	-1.23343	0.23026	1.16394	0.405896	0.873468	-0.585614	-0.785568	-2.24373	-0.0982763	0.647143	-0.454453	1.42729	-1.03152	0.193184	-1.93665	-1.40677	0.309058	-0.236653	-0.269145	1.24542	-1.15292	0.135325	0.125222	0.288261	0.444902	1.11611	0.304786	0.0882889	-0.346641	-0.895153	0.987627	-1.22953	-0.359837	-0.2327	-0.758807	-0.270458	0.0482626	0.516047	0.0695473	0.016441
652454	1366	953	FALSE	TRUE	118	3	ER_mitochondria_1	-0.267339	-1.94714	0.724038	-0.53593	0.665228	-0.329833	-0.764802	1.09423	0.130504	-0.853039	-0.329426	0.853669	0.234371	-0.57475	-1.59133	-0.480195	-0.475988	-1.0846	0.81645	-0.908459	-0.682048	0.0708351	0.466898	-0.609098	0.914179	0.612823	0.0764423	0.802902	-0.800784	-0.362349	-0.503941	0.371953	0.699097	-0.676833	0.21248	0.708327	-0.813305	-0.119409	0.104184	-0.587085	0.864423	-0.464377
687677	1549	987	FALSE	TRUE	118	1	Cell_periphery_1	3.16728	0.0522776	-0.389307	-0.242624	0.659498	0.780515	-0.891118	2.10155	0.624754	-1.2511	-0.481575	2.03104	-1.3258	0.0109288	-0.295585	1.18907	1.31529	-1.62131	0.716646	-0.234593	-0.289303	-1.04525	0.419692	0.172182	1.57274	0.280623	-0.381668	-1.06231	-0.792336	0.157637	-0.42416	-0.0697284	0.40772	0.2736	0.963044	-0.314692	-0.0814121	1.21342	-0.378765	-0.778616	-0.387809	0.00737191
651383	1404	952	FALSE	TRUE	118	7	Endosomes_golgi_1	-4.96024	-3.73128	0.837926	1.13921	1.02194	-0.0724598	0.493061	-0.0501948	-0.608976	-0.673012	-0.412039	-1.03393	-0.341189	1.16078	0.767906	-1.14	-0.580912	-0.841214	-0.0462677	-0.47363	0.363985	-0.683793	0.170496	0.659371	-0.439004	-0.193957	-0.0433856	0.285499	-0.216154	-0.691863	1.52095	-0.63835	0.447495	0.241408	0.472147	0.135394	-0.729079	0.561119	0.311684	-0.291478	0.557746	-0.398417
631686	1533	934	FALSE	TRUE	118	4	ER_mitochondria_2	3.06094	-0.983332	-0.337719	0.0761719	-1.28668	1.80968	0.123059	1.81783	0.0904925	1.41241	0.880613	-0.643905	-0.253039	0.334673	-0.0194899	-0.623332	0.0144864	-0.610064	-0.769968	1.1116	-0.223701	0.296238	-1.56857	-1.05892	-0.72158	0.148978	0.209236	-0.969957	-1.07214	0.583606	0.257619	0.746279	0.498022	-0.580092	-0.624513	-0.00616572	0.831691	-0.161388	0.374786	0.0238074	-0.671029	0.258941
699497	1350	999	FALSE	TRUE	118	3	ER_mitochondria_1	1.12954	-3.60844	-0.202162	0.975099	0.684557	-0.166954	-0.494917	0.00713735	0.977316	-0.018203	-1.34679	-0.263328	-1.46659	1.12269	0.314992	-0.790903	-0.532557	0.460628	-1.15205	-0.755727	-0.0806609	1.41835	-1.57317	-1.62518	0.153471	0.130072	-0.176667	-0.0573147	0.399892	-0.508422	0.631517	0.671031	-0.653026	-0.572905	-0.25245	0.48466	0.0812114	-0.10802	-0.0569215	0.321936	-0.617188	-0.564141
602302	1438	908	TRUE	FALSE	118	0	Nucleolus	-2.30757	3.60449	0.521077	-0.676587	0.270334	0.526748	0.252435	1.64133	-0.871817	-0.419363	0.868638	2.37895	-0.431422	0.738555	0.802243	-0.160203	-0.322059	0.49353	0.659916	-0.360131	0.450412	-1.22446	-0.604198	-0.123428	0.521181	-0.168154	-0.868094	0.263635	0.715669	0.477829	0.673629	-0.0435557	-0.0657616	0.26659	-0.578504	-0.278261	-0.581156	-0.227515	-0.201798	0.0425173	-0.614763	-0.0528933
[truncated: 25,856 more rows]
[truncated: 5 more columns]

## Sheet: Figure3i
	col_0	leiden	X_pca1	X_pca2	X_pca3	X_pca4	X_pca5	X_pca6	X_pca7	X_pca8	X_pca9	X_pca10	X_pca11	X_pca12	X_pca13	X_pca14	X_pca15	X_pca16	X_pca17	X_pca18	X_pca19	X_pca20	X_pca21	X_pca22	X_pca23	X_pca24	X_pca25	X_pca26	X_pca27	X_pca28	X_pca29	X_pca30	X_pca31	X_pca32	X_pca33	X_pca34	X_pca35	X_pca36	X_pca37	X_pca38	X_pca39	X_pca40	X_pca41	X_pca42	X_pca43	X_pca44	X_pca45	X_pca46	X_pca47
[truncated: 2,179 more rows]
[truncated: 12 more columns]

[truncated: 9 more sheets: Figure3m, Figure3n, Figure4b, Figure4d, Figure5f, Figure5i, Figure6, Figure7k, Figure7l]
